# Supplementary material for: Identification of Exosomal MicroRNA Signature by Liquid Biopsy in Hereditary Hemorrhagic Telangiectasia Patients
Source: Int J Mol Sci. 2021 Aug 31;22(17):9450. doi: 10.3390/ijms22179450 (PMC8431573; doi:10.3390/ijms22179450)
Supplement: Supplementary file 1 [file ijms-22-09450-s001.zip › Supplementary Table S1.xlsx]

## Sheet: HHT_vs_CTL
gene	baseMean	log2FoldChange	lfcSE	pvalue	padj	A15	A16	A1	A4	A5	A6	A9	C1	C2	C3	C5	C6	C7	C8	C9	E10	E12	E13	E14	E15	E17	E1	E2	E4	E5	E7	E8	E9	n (CTL)	n (HHT1)	n (HHT2)	n	MEAN	SD	CV
hsa-miR-1910-5p	153.822	8.36586	0.735008	5.1412e-30	9.61404e-28	54.6262	323.657	107.634	7.9646	207.633	176.436	353.008	0.611603	0	0	4.27507	0	0	0	0	181.577	793.39	381.03	211.481	181.797	163.399	64.6656	103.998	175.504	31.001	682.929	29.374	71.0173	2	13	7	22	-	-	-
hsa-miR-486-5p	1.64688e+06	2.6216	0.387479	1.32572e-11	1.23954e-09	1.8027e+06	1.29849e+06	1.34904e+06	824469	1.44565e+06	1.87964e+06	1.05666e+06	324626	238251	365312	623319	379968	304927	175127	402638	1.57539e+06	9.61857e+06	1.25028e+06	882165	1.13131e+06	2.54426e+06	414144	1.50129e+06	1.78114e+06	2.16846e+06	3.18375e+06	761374	6.82966e+06	8	13	7	28	1.64688e+06	2.03762e+06	1.23726
hsa-miR-142-3p	660.433	-1.20286	0.191842	3.60928e-10	2.24979e-08	355.071	375.602	520.064	745.894	401.783	395.557	250.821	1262.96	1025.49	899.875	952.951	1203.13	999.315	1513.62	1041.57	516.06	270.09	359.52	481.062	595.17	384.847	540.251	506.825	835.553	732.4	413.896	575.43	337.332	8	13	7	28	660.433	336.122	0.508941
hsa-miR-182-5p	25556.1	2.0562	0.34536	2.61995e-09	1.22483e-07	22178.3	16600.4	7423.74	18601.4	12040	42023	10418.4	7105.61	7952.16	5196.25	9343.74	7038.17	9090.45	5233.77	11820.5	46961.4	60230.1	31840.6	17539	24884.6	83118.2	9888.54	33994.2	28958.2	62351.8	40422.2	13967	69348.4	8	13	7	28	25556.1	21712.3	0.849595
hsa-miR-10b-5p	146054	2.11882	0.412346	2.77025e-07	1.03607e-05	407878	218347	48590.3	48547.2	365083	97344	166329	23790.1	33046.2	46207.5	24864.6	31467.9	98642.3	36449.3	50388.5	174256	480423	323946	379195	179585	116273	115753	48249.8	167454	29050.9	283726	28356.5	66280.4	8	13	7	28	146054	135656	0.928807
hsa-miR-183-5p	507.953	2.45372	0.486671	4.61057e-07	1.43696e-05	213.042	261.723	99.5868	192.632	75.5029	762.657	174.182	127.213	69.497	113.444	141.077	144.578	68.4076	107.31	188.615	512.874	3764.38	362.593	195.213	484.793	1360.94	104.641	670.063	549.405	912.593	1490.03	170.219	905.47	8	13	7	28	507.953	746.215	1.46906
hsa-miR-192-5p	7092.82	1.64322	0.343533	1.72439e-06	4.60658e-05	4047.8	4249.5	5562.78	2057.46	36298	7114.34	11152.3	3144.25	2065.92	2227.08	4740.27	3023.52	2758.87	2513.25	2073.17	8588.25	4169.52	8133.76	9005.38	7016.51	10188.8	5214.98	4960.31	5112.52	8731.64	11759.8	3356.93	19332.1	8	13	7	28	7092.82	6915.87	0.975052
hsa-miR-106b-3p	1352.57	1.29218	0.288455	7.47624e-06	0.000174757	677.365	933.011	772.552	865.178	776.601	1650.53	977.739	842.178	503.045	583.426	891.934	730.822	626.952	594.007	544.711	1691.53	1671.18	1978.9	1652.34	1501.99	3407.72	852.998	1249.29	1854.24	1935.63	2090.18	984.407	5031.57	8	13	7	28	1352.57	975.725	0.721385
hsa-miR-92b-3p	1489.49	1.18565	0.267894	9.60786e-06	0.00019963	2654.84	2601.24	2425.29	848.878	1768.92	2088.77	1569.96	773.678	762.043	680.664	698.002	904.244	996.494	589.285	825.44	1057.6	2886.59	1911.29	1552.41	902.494	2577.83	934.124	1313.8	927.12	1196.45	1252.04	665.812	4340.34	8	13	7	28	1489.49	901.354	0.605144
hsa-miR-22-3p	25358.7	-0.773497	0.176539	1.17896e-05	0.000220465	17589.6	18520.4	23340.5	24714.9	21688.2	27452.8	14675.4	43992	30095	36851.4	36689.8	38820.1	26036.5	42340.3	33572.3	19142	9149.31	13379.1	20060.5	20400.3	20007.7	24320.7	25713.8	13330.7	26631.8	23292	26025.4	32212.2	8	13	7	28	25358.7	8895.68	0.350793
hsa-miR-25-3p	16987.7	1.00225	0.236676	2.28855e-05	0.000389054	16196.7	11467.8	17032.4	14767.7	15548.2	22432.9	16635.5	10865.1	8610.76	10462.4	14419.8	11108.7	8184.23	5456.26	10059.2	15013.5	27701.1	18624.4	18064.2	10832.1	31664.9	9736.28	15583.9	20663.7	23798.1	24207.8	14543.9	51972.8	8	13	7	28	16987.7	9209.65	0.542138
hsa-miR-5010-5p	65.438	1.89208	0.452314	2.87531e-05	0.000448069	0	41.9555	72.4267	53.3443	67.4133	31.3031	137.023	26.2989	32.3242	1.70592	40.8075	22.3537	20.4518	16.7917	19.5394	207.061	0	36.8739	97.6067	71.4204	116.099	84.6531	75.0365	103.013	41.6576	51.7371	99.4198	263.947	8	12	6	26	-	-	-
hsa-miR-142-5p	9902.02	-0.858496	0.209301	4.10062e-05	0.000589859	5418.92	7192.38	6677.34	5305.16	7552.98	11977.7	7768.5	15770.8	9902.11	12391	18505.2	13906.9	12029.9	25713.1	8336.55	7575.25	6060.15	9221.54	9709.54	14413.9	7873.23	6946.85	4969.52	7012.54	10355.3	12127.2	4696.83	7846.22	8	13	7	28	9902.02	4650.95	0.469697
hsa-let-7f-5p	109198	1.00826	0.253537	6.98504e-05	0.000933002	192049	276233	120167	91356	74648.1	110821	137805	80614.8	79974.1	32788.7	74745.3	77726.7	71524.7	36543.5	53248.9	92441.6	77178.3	134310	98101.7	80953.9	195515	95130.7	131022	125844	110168	54468.8	86742.3	265412	8	13	7	28	109198	59596.2	0.545765
hsa-let-7c-5p	834.01	1.46346	0.372588	8.57212e-05	0.00102491	835.781	1796.1	558.29	817.946	865.587	543.535	1493.32	392.649	328.495	275.507	504.069	413.904	401.278	125.676	518.791	563.843	692.106	1868.28	1710.44	261.875	2883.12	923.542	392.296	488.36	424.327	274.206	396.173	2602.78	8	13	7	28	834.01	718.516	0.861521
hsa-miR-30c-5p	757.397	-1.13032	0.288175	8.76925e-05	0.00102491	579.038	595.369	547.224	549.187	250.777	364.254	596.862	1960.19	959.625	1165.15	904.759	1425.59	561.365	1984.84	963.412	790.017	320.732	218.17	766.91	692.561	419.246	827.719	595.026	343.378	1045.32	108.648	933.191	738.58	8	13	7	28	757.397	456.68	0.602959
hsa-miR-26a-5p	27558.3	-0.767106	0.199781	0.000123164	0.00127954	29951.6	36521.3	33787.1	30642.2	22028	24661.1	32270	49489.1	34374	30333.9	34371.9	42659.2	34069.1	54746.6	32514.4	17163.8	15479.5	13591.1	23111.9	21343.9	20080.8	29915.5	21269.6	11239.9	22452.5	13244.7	25132.1	15187	8	13	7	28	27558.3	10673.4	0.387304
hsa-miR-28-5p	201.825	-0.965533	0.251125	0.000120632	0.00127954	213.042	173.816	163.966	253.756	97.0751	162.207	229.92	382.252	325.262	205.564	246.399	352.251	291.966	403.264	302.661	60.5255	0	92.1846	88.3108	190.454	165.548	253.371	150.073	194.581	176.318	118.995	242.524	114.811	8	12	7	27	-	-	-
hsa-let-7d-5p	680.341	-0.857414	0.226949	0.000158091	0.00155594	508.024	1002.94	612.61	658.469	242.688	628.907	699.048	1393.84	706.284	752.313	924.192	1159.15	734.148	1307.66	1027.21	465.091	658.345	402.54	673.951	318.145	827.742	472.647	405.46	526.513	310.979	243.164	606.31	781.19	8	13	7	28	680.341	299.151	0.439707
hsa-miR-223-3p	588.233	-1.08406	0.295909	0.000248794	0.00232623	316.832	373.604	403.377	309.508	347.853	307.339	522.545	1221.37	753.962	551.014	1778.43	842.591	537.388	1318.68	536.337	242.102	692.106	251.971	550.781	212.097	348.297	305.104	355.436	1232.35	1022.07	532.892	354.748	249.744	8	13	7	28	588.233	393.282	0.668582
hsa-miR-10a-5p	18003.9	1.15306	0.321119	0.00032973	0.00293616	39352.7	37492.3	9125.77	8571.76	42071.3	10745.5	25135.6	7566.14	7492.35	10466.7	7172.4	8164.51	15750.7	9699.06	10531.3	19508.3	33086	34265	46967.4	19831.1	10962.8	21974.5	7312.77	11293.3	8490.41	20332.7	12952.4	7795.33	8	13	7	28	18003.9	12312.5	0.683878
hsa-miR-191-5p	88019.5	1.19475	0.33634	0.000381997	0.00312888	186095	133097	95078.2	73056.3	151831	65264.1	81006	43432.4	63281.1	36925.6	36781.9	46673.5	58546.3	45189.7	35751.5	91619.7	417323	21617.3	33328	120783	42584.7	50365.1	96157.3	75959	93029.3	95961.9	133498	40309.4	8	13	7	28	88019.5	76157.3	0.865232
hsa-miR-30e-5p	2922.97	-0.719013	0.202917	0.000395041	0.00312888	1616.94	2437.42	3006.72	2511.81	2073.63	3434.8	2280.62	5423.7	2793.62	3452.79	4058.98	4466.78	2571.98	6714.59	3044.16	1799.84	1097.24	1219.91	2407.63	2893.61	2474.63	3427.86	2294.54	2727.95	3602.9	3099.05	2187.24	2722.33	8	13	7	28	2922.97	1186	0.405751
hsa-miR-4732-3p	307.344	1.34967	0.381365	0.000401567	0.00312888	273.131	311.67	173.019	190.409	164.488	623.216	362.298	99.6913	91.7199	133.915	201.317	143.857	182.655	85.7952	231.682	372.71	101.284	869.608	374.159	281.353	1171.74	156.373	251.438	232.734	511.517	144.864	53.4758	815.515	8	13	7	28	307.344	266.776	0.868005
hsa-let-7a-5p	45112.4	0.960071	0.27644	0.000514724	0.00374724	88128.5	91095.5	46430.6	37456.2	19957	32393	50131.8	33459	32014.3	15184.4	30902.1	34273.7	31748.2	8893.85	28946.6	37484.4	65007.3	72260.5	52428.7	25425.7	79314.9	35142.2	50910.3	45913.4	40504.8	20870.7	47129.5	109741	8	13	7	28	45112.4	24224.6	0.536983
hsa-let-7b-5p	1545.24	1.008	0.291366	0.000541046	0.00374724	2332.54	2175.69	1302.68	1145.05	849.407	1158.21	1453.84	924.744	612.544	520.307	910.2	983.563	1342.76	490.633	1383.31	1474.91	3950.07	1739.22	1791.78	976.079	1870.48	1243.93	2287.95	957.643	1554.9	651.887	2025.3	5157.04	8	13	7	28	1545.24	1008.48	0.652638
hsa-miR-150-5p	2365.17	-1.42693	0.411263	0.000521174	0.00374724	524.412	962.98	261.541	601.049	1895.66	1166.75	989.351	2865.36	2707.15	4690.44	2934.64	3551.72	8332.33	7422.73	1820.35	4102.99	337.613	1895.93	3790.39	5888.94	724.543	710.146	914.918	1568.09	1679.87	1909.1	1393.38	582.342	8	13	7	28	2365.17	2109.94	0.892087
hsa-miR-30b-5p	209.137	-1.24894	0.390418	0.00137918	0.00921096	87.402	71.9238	94.5571	157.995	40.448	145.132	141.668	563.898	265.462	331.802	261.168	365.952	243.305	531.301	313.428	203.875	0	18.4369	237.045	218.59	49.4496	214.572	146.124	38.1531	334.23	150.037	351.735	278.151	8	12	7	27	-	-	-
hsa-miR-146b-5p	3449.16	1.13769	0.357182	0.00144665	0.00932842	12143.4	10728.6	5233.84	3910.99	4756.68	2313.58	6542.26	918.628	2369.36	1091.79	1621.42	1583.51	4385.14	1504.96	1374.14	1003.45	7410.6	2750.17	2825.95	2294.11	3962.41	2620.72	2528.86	2830.96	1140.26	2302.3	2385.32	2042.93	8	13	7	28	3449.16	2784.05	0.807168
hsa-miR-423-3p	2919.18	-0.683441	0.215364	0.0015065	0.00939053	2010.25	2872.96	2467.54	4212.35	2796.3	2003.4	2547.69	5448.77	3636.88	4120.66	3462.03	4861.21	3279.33	4254.6	2953.24	2526.14	793.39	1084.71	2210.09	2913.09	2173.63	3091.6	3991.41	2098.42	3328.74	1329.64	2749.11	2519.93	8	13	7	28	2919.18	1086.4	0.37216
hsa-miR-21-5p	15573.7	-0.674592	0.216446	0.00182901	0.011033	18600.2	16884.1	21734.1	18646.1	12919.1	14587.2	19875.3	22440.9	24334.9	18415.5	16181.9	26295.9	17793	25734.1	18756.6	8747.53	7191.15	6938.43	10281.2	12054.9	9644.81	17676	14206.9	7809.94	11665.1	5918.72	18305.3	12423.3	8	13	7	28	15573.7	5804.95	0.372742
hsa-miR-199b-3p	972.669	-1.16395	0.375002	0.00191026	0.0111631	486.174	1004.94	1398.24	1396.21	1038.16	549.227	1033.48	1966.3	1834.8	1195	1013.19	1825.43	1423.16	2127.56	1514.9	777.275	50.6419	316.501	762.262	567.035	378.397	1188.08	897.805	61.045	420.452	134.516	1335.39	538.548	8	13	7	28	972.669	584.253	0.60067
hsa-miR-143-3p	12523.8	1.03032	0.337949	0.00229804	0.0130142	9466.73	9322.12	14701.6	8997.96	23697.1	12003.3	9939.96	5210.86	9096.84	2975.13	10856.3	10348	5697.58	4906.07	8338.54	5010.88	7781.97	3844.1	7360.01	11609.1	7378.73	11345.3	19641.1	29034.5	26025.4	38016.4	31095.8	6965.61	8	13	7	28	12523.8	9017.44	0.720023
hsa-miR-361-3p	57.1362	-1.26413	0.415841	0.00236622	0.0130142	5.46262	21.9767	21.1245	43.8979	35.0549	25.6116	20.9018	94.7985	59.7998	116.856	83.9468	66.7006	145.983	143.779	79.7527	63.7111	0	67.6021	18.5918	112.541	17.1998	44.678	31.5943	0	33.9074	113.822	42.9313	87.588	8	11	7	26	-	-	-
hsa-miR-9-5p	48.2777	2.41562	0.804897	0.00268954	0.0143698	267.669	51.945	9.05334	2.4079	45.841	36.9945	6.96726	15.9017	15.758	8.52962	20.598	6.12924	8.4628	6.82164	6.77898	6.37111	624.584	0	2.32397	51.9421	2.14998	8.23016	32.9107	3.81531	92.0343	10.3474	6.02544	1.18362	8	12	7	27	-	-	-
hsa-miR-27a-3p	838.179	-0.773171	0.258927	0.00282595	0.0146793	699.216	867.081	926.459	747.561	984.234	532.152	794.268	1403.02	913.159	1089.23	1423.6	1326.8	1091.7	1273.81	1035.59	535.173	33.7613	900.337	1598.89	551.885	713.794	843.592	350.17	614.265	540.581	584.629	653.761	440.307	8	13	7	28	838.179	358.371	0.427559
hsa-miR-101-3p	9673.45	0.746137	0.25485	0.00341425	0.0172558	7243.44	5018.68	6528.47	6525.78	7054.13	11232.1	6537.61	5984.54	5072.88	6897.91	8743.29	7981	5749.76	6279.32	5445.91	11085.7	11732	10930	11849.9	12548.3	15082.1	5691.16	9009.64	9439.08	14218.8	14931.3	8083.13	33960.5	8	13	7	28	9673.45	5658.83	0.584985
hsa-miR-378a-3p	2112.63	0.909281	0.312729	0.00364251	0.017925	1065.21	1058.88	1133.68	798.683	3756.27	3209.99	2433.9	1883.74	958.817	1380.09	1905.51	965.176	1293.4	953.193	1045.56	3262.01	1131	2587.32	3997.23	2175.08	1661.93	1318.59	1199.27	3338.4	1955	7807.12	1779.77	3098.72	8	13	7	28	2112.63	1467	0.694396
hsa-miR-221-3p	507.137	-0.86236	0.308389	0.00516859	0.0247827	540.8	439.534	614.621	625.499	436.838	384.174	680.469	1066.02	689.314	800.079	559.256	712.795	558.545	947.683	666.732	280.329	168.806	433.268	511.273	298.667	337.547	564.942	355.436	72.4909	327.449	41.3896	817.201	268.682	8	13	7	28	507.137	246.533	0.486127
hsa-miR-301a-3p	217.576	-0.959326	0.349447	0.00604614	0.0278424	16.3879	213.773	284.677	174.11	188.757	187.818	229.92	402.435	301.019	166.328	263.111	422.197	297.608	596.106	240.454	70.0822	0	61.4564	79.0149	235.904	176.298	282.765	196.148	61.045	287.728	232.817	256.081	168.074	8	12	7	27	-	-	-
hsa-miR-4677-3p	22.7053	1.39761	0.509681	0.00610448	0.0278424	16.3879	23.9746	14.083	18.7075	32.3584	19.9201	11.6121	0	21.4148	6.8237	6.60692	4.68707	21.157	6.55927	17.9444	35.0411	0	55.3108	18.5918	10.8213	62.3494	18.2239	34.2272	0	43.5952	56.9108	34.6463	43.794	7	11	7	25	-	-	-
hsa-miR-148a-3p	11226.3	0.7474	0.275888	0.00674724	0.0300413	14284.8	11198.1	16262.8	7876.43	16551.3	12444.4	8374.65	7278.69	13432.7	5472.61	8224.84	7572.86	7708.9	6286.93	4510.01	10283	7697.57	3029.8	6623.31	13608.8	5514.7	10701	14328	15028.5	24134.3	29443.6	16874.3	9590.88	8	13	7	28	11226.3	5897.67	0.525342
hsa-miR-15a-5p	2084.23	-0.851504	0.324996	0.00879185	0.0382343	1114.38	829.121	1633.63	3381.81	741.546	2942.49	1686.08	3409.08	1332.57	3530.41	4556.05	4177.62	1516.25	2492.26	3464.06	1277.41	945.316	1597.87	1954.46	701.218	3083.07	878.864	1076.84	969.089	1442.52	1614.2	717.028	5293.15	8	13	7	28	2084.23	1305.54	0.626391
hsa-miR-181c-5p	288.429	-0.704135	0.271284	0.00944361	0.0401353	125.64	227.759	243.434	353.776	75.5029	162.207	199.728	384.698	362.839	329.243	361.049	479.163	400.572	533.925	352.108	267.587	101.284	580.763	281.2	315.981	178.448	386.23	139.542	293.779	450.484	196.601	146.87	145.585	8	13	7	28	288.429	133.522	0.462929
hsa-miR-106b-5p	94.6577	-0.934443	0.362714	0.0099878	0.0415048	5.46262	21.9767	65.3853	88.1663	78.1994	54.0689	95.2192	212.226	72.7294	162.063	195.487	148.183	63.471	194.154	96.8995	92.3811	101.284	110.622	127.818	170.976	42.9996	60.5505	28.9614	26.7072	70.7211	108.648	24.855	130.198	8	13	7	28	94.6577	56.3418	0.595217
hsa-miR-29c-3p	53.9026	-1.50405	0.6083	0.0134155	0.0545371	0	55.9407	33.1956	37.4151	0	2.84573	0	62.9951	122.832	162.916	117.759	107.442	47.9558	115.706	67.7898	28.67	0	70.6749	48.8034	4.32851	0	27.6298	43.4422	141.166	50.3767	82.7793	31.6336	44.9776	8	11	4	23	-	-	-
hsa-miR-99a-5p	43.2227	1.45594	0.595745	0.0145295	0.0578088	27.3131	29.9682	36.2134	15.0031	177.971	31.3031	18.5794	15.2901	21.8188	0	10.4933	9.73468	25.3884	40.6675	24.7233	63.7111	219.448	76.8205	130.142	62.7634	34.3997	39.9751	21.0629	0	1.93757	46.5633	13.5572	15.3871	7	12	7	26	-	-	-
hsa-miR-92a-3p	84431.3	0.544356	0.226911	0.0164405	0.0640496	60099.8	55912.8	79408.9	86619.8	75311.4	113138	57644.8	73550.8	51307	65991.1	60526	75412.8	62569	44922.3	74584.3	87367	56246.3	96320.6	97365	74182	134129	66843	89600.1	74902.2	118893	87492.5	70030	273708	8	13	7	28	84431.3	42490.8	0.503259
hsa-miR-17-5p	202.884	-0.778619	0.337527	0.0210639	0.0803869	234.893	89.9047	207.221	192.262	253.474	159.361	125.411	455.644	187.48	256.742	260.002	318	174.193	363.646	312.232	315.37	0	150.568	139.438	233.739	303.147	205.166	136.909	3.81531	165.662	93.1267	122.015	221.337	8	12	7	27	-	-	-
hsa-miR-381-3p	316.734	-0.881389	0.386779	0.0226795	0.0848212	256.743	247.737	292.725	582.527	312.798	147.978	104.509	278.279	926.088	661.046	340.451	482.768	352.616	325.602	407.137	535.173	101.284	15.3641	257.961	443.672	62.3494	345.667	381.765	309.04	111.41	175.906	355.501	54.4466	8	13	7	28	316.734	200.811	0.634006
hsa-miR-29a-3p	140.239	-0.952615	0.420466	0.0234748	0.0860742	10.9252	35.9619	32.1897	53.7147	132.13	122.367	141.668	119.874	109.498	240.535	230.465	196.136	358.964	287.821	149.536	79.6388	236.329	135.204	209.157	64.9276	75.2493	125.216	48.7079	221.288	78.4714	367.333	52.7226	10.6526	8	13	7	28	140.239	98.5305	0.702592
hsa-miR-548h-5p	77.4522	1.09212	0.491227	0.0261985	0.0942139	136.566	5.99365	83.4919	38.5264	43.1445	79.6806	13.9345	51.3747	14.1418	41.7952	109.597	58.4081	9.87326	18.8907	40.2751	101.938	0	52.238	165.002	60.5991	120.399	38.2115	82.9351	183.135	81.3777	118.995	42.9313	375.208	8	12	7	27	-	-	-
hsa-miR-30d-5p	6886.41	-0.351575	0.161259	0.0292435	0.10318	6560.61	6601.01	8075.58	7575.07	6371.9	8719.33	6551.55	10396	7352.95	7512.04	6617.03	8653.41	6584.05	10724.9	7354.79	4284.57	3882.55	3650.51	5168.51	5964.68	6181.19	8779.82	6031.88	5005.69	6419.15	6146.36	8777.57	6876.84	8	13	7	28	6886.41	1718.48	0.249546
hsa-miR-411-5p	394.162	-0.986994	0.460217	0.0319828	0.110002	453.398	355.623	798.706	855.176	361.335	187.818	192.761	307.636	1414.18	764.254	504.069	618.333	380.121	427.664	468.946	308.999	320.732	0	248.665	320.31	34.3997	501.452	396.245	339.563	140.473	46.5633	175.491	113.628	8	12	7	27	-	-	-
hsa-miR-7641	138.426	1.43656	0.671285	0.0323535	0.110002	131.103	69.9259	76.4505	66.4951	307.405	136.595	429.648	21.4061	40.8093	18.7652	12.4366	189.285	62.0605	58.7711	97.697	60.5255	0	0	0	21.6425	101.049	603.741	362.018	57.2296	416.576	25.8685	27.8677	480.55	8	10	7	25	-	-	-
hsa-miR-24-3p	179.806	0.892447	0.426495	0.0363925	0.121525	360.533	319.661	299.766	227.269	261.564	139.441	283.335	72.1692	118.387	58.8544	134.47	84.3672	196.055	149.027	80.949	0	0	267.335	165.002	112.541	238.648	165.191	140.858	560.851	127.879	310.422	94.9007	65.0992	8	11	7	26	-	-	-
hsa-miR-532-5p	422.134	0.676099	0.324976	0.0374837	0.122973	60.0889	399.577	254.5	241.902	312.798	466.7	434.293	327.208	237.987	220.064	370.765	380.013	246.126	277.064	304.256	452.349	573.942	307.282	418.314	636.291	522.445	272.771	383.081	144.982	807.965	1272.73	328.387	1165.87	8	13	7	28	422.134	271.374	0.642864
hsa-miR-148b-3p	2061.53	-0.654908	0.318136	0.0395348	0.126145	2622.06	2884.94	2669.73	2493.1	1957.68	1920.87	2101.79	3043.95	2825.13	2524.77	2129.76	3336.11	2291.3	3703.1	2475.92	1283.78	354.493	500.87	1259.59	2456.43	1074.99	2596.03	1947	518.882	2279.55	305.249	2991.63	1174.15	8	13	7	28	2061.53	924.599	0.448501
hsa-miR-335-3p	44.9369	-1.31775	0.640984	0.0397997	0.126145	0	0	20.1185	96.1309	72.8063	11.3829	85.9295	103.361	53.3349	43.5011	71.8988	90.4965	73.3442	121.215	78.9551	3.18555	0	0	6.97191	30.2996	51.5995	59.3748	56.6065	0	2.90635	62.0845	49.7099	13.0198	8	10	5	23	-	-	-
hsa-miR-148a-5p	209.02	0.677349	0.336106	0.0438749	0.135441	382.384	197.79	398.347	179.111	318.191	199.201	171.859	140.669	257.381	98.0907	160.509	158.639	139.636	109.146	100.09	328.112	472.658	61.4564	99.9307	396.059	113.949	161.076	300.146	45.7837	364.262	62.0845	314.076	121.913	8	13	7	28	209.02	120.819	0.578028
hsa-miR-654-3p	141.889	-1.19709	0.594864	0.0441812	0.135441	32.7757	195.793	373.199	236.345	91.6821	36.9945	150.957	183.481	366.072	242.241	322.962	302.857	100.848	227.213	167.879	152.907	0	0	27.8876	121.198	0	245.141	150.073	41.9684	32.9386	0	103.186	66.2828	8	9	7	24	-	-	-
hsa-miR-126-3p	1875.73	-0.546703	0.276643	0.0481314	0.143347	2174.12	2069.81	1740.25	1494.01	1407.59	1946.48	2025.15	3253.12	1988.34	2073.55	1554.96	2462.51	2087.49	3246.05	2723.15	1564.11	219.448	2369.14	4129.69	1501.99	1094.34	2854.1	1095.27	991.981	987.189	1360.68	1061.98	1043.95	8	13	7	28	1875.73	844.258	0.450095
hsa-miR-146a-5p	5501.02	0.683228	0.347157	0.0490601	0.143347	16830.3	15189.9	11621.5	6535.05	9184.39	4447.88	11310.2	2494.12	5190.86	3102.22	3613.99	3656.27	5915.49	2634.47	4107.26	2325.45	7478.12	1932.8	2477.35	2573.3	4676.21	4989.24	4269.18	3086.59	2779.44	2343.69	6467.56	2795.71	8	13	7	28	5501.02	3942.76	0.716732
hsa-miR-181c-3p	57.4153	-0.969677	0.49225	0.0488513	0.143347	10.9252	51.945	91.5394	59.2714	8.08959	14.2287	34.8363	59.9371	56.1633	137.327	62.9601	106.721	58.5343	168.704	69.7836	28.67	0	0	39.5075	123.362	53.7495	79.3623	44.7586	0	85.2529	36.2159	100.926	24.856	8	10	7	25	-	-	-
hsa-miR-484	193.911	-0.690656	0.354656	0.051487	0.148124	81.9394	213.773	148.877	186.705	142.916	159.361	227.597	395.096	212.128	295.978	278.657	303.938	94.5012	418.481	152.726	159.278	0	58.3836	76.691	225.082	242.948	183.415	176.402	45.7837	304.198	77.6056	97.1603	469.898	8	12	7	27	-	-	-
hsa-miR-199a-5p	191.579	-0.577064	0.302907	0.0567684	0.160055	136.566	125.867	143.848	236.53	253.474	125.212	78.9623	214.061	271.523	194.475	216.085	261.034	277.862	394.081	179.045	334.483	202.568	70.6749	104.579	253.218	55.8995	268.068	154.022	156.428	173.412	46.5633	353.995	81.6698	8	13	7	28	191.579	91.6419	0.478351
hsa-miR-425-5p	819.344	-0.443731	0.234261	0.0582018	0.160055	600.889	547.42	912.376	905.371	577.058	1172.44	378.554	1088.65	686.485	749.754	1505.21	1199.53	689.718	1227.37	954.639	872.842	337.613	912.628	553.105	469.643	1074.99	551.421	427.84	831.738	816.684	682.929	625.14	1589.6	8	13	7	28	819.344	322.259	0.393313
hsa-miR-769-5p	291.286	0.418175	0.220183	0.0575356	0.160055	316.832	197.79	196.156	168.183	342.459	361.408	315.849	299.686	213.34	228.594	256.504	189.285	327.933	245.579	102.482	445.978	540.18	310.355	262.609	328.967	202.098	268.656	288.298	198.396	466.953	413.896	439.104	228.439	8	13	7	28	291.286	101.796	0.349472
hsa-miR-1260b	51.1305	-1.17688	0.641354	0.0665057	0.18024	16.3879	99.8941	27.16	30.9323	0	2.84573	69.6726	50.1515	60.2038	69.9429	19.4321	71.7482	81.1018	306.974	27.9134	35.0411	0	0	0	60.5991	49.4496	49.381	75.0365	57.2296	24.2196	0	33.8931	112.444	8	9	6	23	-	-	-
hsa-miR-363-3p	756.524	0.55148	0.305409	0.0709634	0.189574	294.982	617.346	663.912	775.715	382.907	1602.15	455.194	811.597	328.091	455.482	899.319	608.958	316.65	522.38	596.151	506.503	995.958	845.026	653.035	670.919	1154.54	399.163	558.166	541.774	1052.1	1743.54	477.516	2253.61	8	13	7	28	756.524	458.589	0.606179
hsa-miR-338-3p	25.6406	-1.15607	0.642855	0.0721232	0.189958	5.46262	0	39.2312	37.4151	0	14.2287	23.2242	38.531	24.2431	52.0307	51.3008	22.3537	21.8622	96.2901	39.0788	0	0	0	16.2678	32.4638	0	43.5023	10.5314	3.81531	31.9698	46.5633	47.4504	20.1216	8	9	5	22	-	-	-
hsa-miR-150-3p	81.3748	0.824123	0.466265	0.0771447	0.200362	71.0141	107.886	37.2193	41.8604	434.142	79.6806	109.154	9.78565	71.5173	67.384	50.5235	63.8162	91.6803	48.0139	18.3431	60.5255	0	141.35	88.3108	207.768	58.0495	25.2784	32.9107	103.013	62.9709	144.864	21.8422	29.5905	8	12	7	27	-	-	-
hsa-miR-431-5p	147.616	-1.10876	0.635359	0.0809696	0.207415	147.491	105.888	324.914	376.929	180.668	65.4519	16.2569	111.312	612.14	324.126	144.575	164.408	117.774	145.616	303.858	242.102	0	61.4564	116.198	58.4349	0	158.137	84.2515	0	44.564	0	218.422	8.28535	8	9	7	24	-	-	-
hsa-miR-136-3p	82.4326	-1.22573	0.709386	0.0840107	0.212297	0	0	190.12	177.444	94.3786	34.1488	27.869	60.5487	298.191	137.327	97.9379	143.857	86.0384	137.482	163.094	181.577	0	0	106.903	54.1064	0	142.852	56.6065	0	46.5016	5.17371	48.2036	17.7543	8	9	5	22	-	-	-
hsa-miR-16-5p	22021.4	-0.392545	0.236533	0.0970002	0.226573	13323.3	12834.4	20487.7	23877.1	11125.9	34407.8	14675.4	31838.2	17190.8	18348.9	38031.4	32554.6	18088.5	25770.8	30466.3	14835.1	21674.7	16261.4	19528.3	14230	34386.8	12207.1	16346.1	20194.4	19656.6	30907.7	11721.7	41626.8	8	13	7	28	22021.4	8829.45	0.400949
hsa-miR-26b-5p	5004.51	-0.319668	0.193278	0.0981415	0.226573	5424.39	5510.16	6550.6	6214.05	3246.62	4573.09	5464.65	8347.16	6653.53	4026.83	5505.51	6286.8	5464.85	5864.51	4533.14	3526.41	3190.44	5143.9	6014.43	2874.13	6417.69	5445.43	4461.38	4868.34	2988.69	1821.14	4520.59	5187.81	8	13	7	28	5004.51	1410.47	0.28184
hsa-miR-342-3p	307.45	-0.737322	0.442695	0.0958069	0.226573	147.491	283.699	88.5216	120.025	113.254	250.425	25.5466	302.132	399.608	292.566	382.813	395.156	851.921	654.353	171.069	598.884	0	384.103	374.159	709.875	75.2493	125.804	134.276	331.932	353.606	517.371	454.921	69.8336	8	12	7	27	-	-	-
hsa-miR-342-5p	67.9037	-0.651027	0.391034	0.0959357	0.226573	49.1636	65.9301	37.2193	35.3776	80.8959	28.4573	167.214	99.0797	110.71	63.9722	112.318	67.4217	136.11	88.419	60.612	86.0099	0	107.549	62.7472	38.9566	12.8999	57.0233	48.7079	0	68.7836	118.995	73.0585	23.6724	8	11	7	26	-	-	-
hsa-miR-421	192.594	-0.394186	0.236343	0.0953437	0.226573	180.267	131.86	126.747	194.484	183.364	142.287	141.668	318.034	175.763	179.975	259.224	251.299	272.22	251.614	147.941	73.2677	236.329	150.568	285.848	84.4059	245.098	122.865	156.655	179.32	164.693	124.169	257.588	355.086	8	13	7	28	192.594	70.1227	0.364096
hsa-miR-432-5p	62.7873	0.908323	0.540434	0.0928153	0.226573	262.206	151.839	111.658	173.554	83.5925	22.7659	0	28.1337	87.2753	46.06	36.921	28.483	41.6087	29.1232	12.7604	98.7522	0	61.4564	9.29588	67.0919	12.8999	71.1321	82.9351	80.1215	6.78148	56.9108	74.5649	20.1216	8	12	6	26	-	-	-
hsa-miR-7706	37.7462	0.992587	0.591947	0.0935782	0.226573	16.3879	31.9661	30.1778	35.9333	83.5925	34.1488	97.5416	37.3078	18.5864	35.8244	35.3665	28.483	0	11.8067	12.7604	28.67	0	79.8933	41.8314	80.0774	0	45.8538	69.7708	0	63.9396	0	73.0585	63.9155	7	9	7	23	-	-	-
hsa-miR-23b-3p	84.5734	-0.60466	0.367645	0.100035	0.228128	87.402	91.9026	27.16	101.688	86.289	167.898	116.121	128.437	78.3862	84.4433	82.0035	120.061	112.837	175.001	124.813	47.7833	0	49.1651	23.2397	75.7489	27.9497	96.9984	80.3022	0	111.41	108.648	103.186	59.1811	8	11	7	26	-	-	-
hsa-miR-335-5p	104.042	-0.832365	0.518605	0.108492	0.244433	92.8646	41.9555	139.824	89.4628	115.951	96.755	76.6399	212.226	120.408	118.562	125.143	170.898	141.752	232.723	100.887	210.247	0	9.21846	13.9438	155.826	17.1998	141.089	117.162	0	83.3153	0	250.056	39.0595	8	10	7	25	-	-	-
hsa-miR-181d-5p	155.769	0.571718	0.361859	0.114119	0.251061	300.444	117.875	200.179	236.901	99.7717	31.3031	34.8363	113.147	161.217	54.5896	95.2174	143.136	189.002	73.4638	74.9675	168.834	658.345	199.733	148.734	209.933	148.349	128.155	59.2393	80.1215	152.099	134.516	251.562	95.8733	8	13	7	28	155.769	118.829	0.76285
hsa-miR-93-5p	1963.2	-0.343679	0.217151	0.113496	0.251061	1114.38	1620.28	1904.22	2289.36	887.159	2686.37	2015.86	3040.28	1626.31	1781.84	2822.32	2791.69	1490.16	2385.21	2568.04	1525.88	2093.2	2356.85	1828.96	963.093	3108.87	1189.85	1345.39	1533.75	1657.59	1728.02	1352.71	3262.06	8	13	7	28	1963.2	672.11	0.342354
hsa-miR-652-3p	85.0736	-0.660549	0.431058	0.125426	0.272729	0	23.9746	63.3734	105.577	59.3237	99.6007	71.995	132.106	62.6281	121.974	132.527	141.333	55.7134	126.2	160.303	197.504	0	58.3836	144.086	51.9421	163.399	60.5505	34.2272	95.3827	53.283	0	45.944	120.729	8	11	6	25	-	-	-
hsa-miR-152-3p	26.6653	-0.819907	0.543028	0.131074	0.281734	43.701	47.9492	11.0652	24.8199	45.841	39.8403	23.2242	9.78565	34.7485	37.5303	35.3665	45.4285	46.5454	58.7711	46.6553	3.18555	0	0	9.29588	32.4638	15.0499	29.9813	1.31643	0	40.6889	0	44.4377	18.9379	8	9	7	24	-	-	-
hsa-miR-27b-3p	12583.2	-0.35456	0.23889	0.137758	0.292735	15535.7	16740.3	11336.8	12971.9	16130.7	8320.93	13741.8	13772.1	14162.8	16048.5	11577.7	14281.5	18799.4	15658.3	14928.1	8916.36	8558.48	17293.8	27276.4	7087.93	10689.7	16351	5884.44	7577.21	5097.73	7098.32	9349.23	7143.15	8	13	7	28	12583.2	4887.67	0.388428
hsa-miR-151a-3p	17042.4	0.349419	0.236431	0.139438	0.292977	19534.3	19301.5	22724.9	17029.1	32989.4	16439.8	15295.5	14325.6	17229.2	11910.8	10936.8	14793.5	19714.1	14180.6	10937.7	18195.9	16340.5	6867.75	11236.4	22941.1	8810.62	19399.1	22718.9	8359.34	22376.9	13938	37120.5	11540.3	8	13	7	28	17042.4	6821.24	0.40025
hsa-miR-20a-5p	83.2057	-0.637037	0.448096	0.155127	0.318777	5.46262	135.856	112.664	71.1257	70.1098	19.9201	51.0932	193.878	51.7187	34.1185	112.318	160.442	74.0495	141.155	138.371	63.7111	0	89.1118	65.0711	25.971	62.3494	114.634	71.0872	0	46.5016	87.953	106.198	224.888	8	11	7	26	-	-	-
hsa-miR-423-5p	35977.5	0.335152	0.235331	0.154396	0.318777	27154.7	26266.2	48080.3	33672.8	44692.3	27976.4	38888.9	34409.4	25283.6	32751.2	37551.8	34942.8	25233.9	19067	33292	65832.7	15327.6	23534.7	34106.6	26267.6	32664.7	33387.4	33712.4	34425.5	22242.3	70631.4	42603.7	83370.7	8	13	7	28	35977.5	15259.4	0.424136
hsa-miR-148b-5p	48.9405	-0.700869	0.50039	0.16132	0.327901	87.402	65.9301	44.2608	67.236	80.8959	8.5372	32.5139	66.6648	54.143	63.9722	64.5146	78.238	33.8512	103.899	80.949	105.123	0	0	55.7753	38.9566	8.59992	32.9207	10.5314	0	42.6264	5.17371	51.2163	86.4043	8	10	7	25	-	-	-
hsa-miR-130b-3p	340.559	-0.473451	0.339774	0.16349	0.328739	207.58	189.799	285.683	470.282	450.321	278.882	415.713	524.144	513.955	398.333	366.101	492.142	394.93	314.845	403.15	331.298	337.613	0	341.623	209.933	599.845	272.183	264.602	87.7521	233.477	336.291	454.168	361.004	8	12	7	27	-	-	-
hsa-miR-128-3p	489.078	-0.267769	0.193358	0.166104	0.33044	245.818	573.392	503.969	316.361	552.789	591.913	378.554	880.709	476.782	523.719	638.539	634.918	343.448	486.435	481.307	544.73	337.613	715.967	332.328	294.339	417.096	503.804	412.042	408.238	521.205	367.333	497.099	713.723	8	13	7	28	489.078	144.921	0.296316
hsa-miR-125b-2-3p	33.2842	0.939744	0.685054	0.170132	0.334891	131.103	37.9598	35.2074	15.1883	153.702	42.686	46.4484	0	32.7283	11.9415	6.60692	19.1088	38.0826	14.6928	36.6862	12.7422	16.8806	0	44.1554	56.2706	19.3498	49.9689	6.58215	0	16.4693	77.6056	9.79135	0	7	10	7	24	-	-	-
hsa-miR-130b-5p	32.7994	-0.681553	0.503887	0.176186	0.337341	21.8505	57.9386	34.2015	31.6732	48.5376	0	25.5466	58.1023	40.4052	79.3255	12.4366	52.2788	20.4518	54.8355	48.6491	15.9278	0	70.6749	51.1273	38.9566	17.1998	69.3685	23.6957	0	21.3132	0	12.0509	11.8362	8	10	6	24	-	-	-
hsa-miR-181b-5p	1505.82	0.308952	0.227261	0.174001	0.337341	1753.5	1897.99	1470.67	1620.52	1278.16	1115.53	1391.13	1064.19	1640.45	1243.62	806.433	1079.11	1999.34	1137.12	1330.67	1452.61	911.554	3423.12	3430.18	1214.15	1554.44	1206.89	795.123	1106.44	1429.92	1241.69	1708.97	1859.47	8	13	7	28	1505.82	627.417	0.416661
hsa-miR-340-3p	21.6219	-0.789738	0.589561	0.180396	0.337341	5.46262	9.98941	28.166	27.9687	35.0549	28.4573	37.1587	35.473	22.6269	40.0892	17.1003	33.8911	25.3884	39.3556	39.8763	28.67	0	0	0	56.2706	0	8.81803	7.89858	0	23.2508	0	24.855	29.5905	8	7	7	22	-	-	-
hsa-miR-410-3p	678.329	-0.555882	0.414044	0.179412	0.337341	420.622	591.373	1653.74	1791.48	879.069	537.844	373.91	420.171	1578.23	1014.17	945.178	657.632	1325.13	420.843	680.689	805.945	506.419	132.131	443.878	634.126	15.0499	767.757	675.328	347.193	237.352	243.164	679.369	215.419	8	13	7	28	678.329	452.138	0.666546
hsa-miR-941	195.666	0.540205	0.402453	0.179505	0.337341	169.341	293.689	74.4386	75.5711	86.289	65.4519	287.98	170.637	170.106	82.7373	224.635	130.877	102.964	174.739	116.439	210.247	405.135	52.238	190.565	71.4204	51.5995	114.634	204.047	717.278	539.612	393.202	203.359	99.4242	8	13	7	28	195.666	156.048	0.79752
hsa-miR-486-3p	355.719	0.404779	0.307174	0.187586	0.347312	229.43	257.727	413.436	282.095	304.708	566.301	510.932	367.574	183.44	242.241	422.066	464.02	152.33	195.991	292.692	321.741	101.284	153.641	406.695	298.667	361.197	231.032	701.657	198.396	383.638	615.671	207.878	1093.67	8	13	7	28	355.719	205.695	0.57825
hsa-miR-451a	12690.6	-0.457844	0.35273	0.194287	0.356193	5648.35	4854.86	7206.46	20529.8	6514.82	31633.2	6500.45	24317.3	4700.34	9951.51	26922.8	26287.2	7026.24	9280.32	17520.9	9789.21	6279.6	7946.31	12986.3	8343.2	11923.8	6527.11	8301.4	7287.24	16287.2	14450.2	4000.14	32320	8	13	7	28	12690.6	8506.47	0.670298
hsa-miR-100-5p	43.6664	0.911316	0.705529	0.196469	0.356696	76.4767	45.9513	13.0771	11.1134	293.922	2.84573	71.995	18.3481	25.0513	24.7359	15.9343	37.8571	0	43.2912	50.2442	76.4533	0	0	13.9438	95.2272	32.2497	14.1089	48.7079	0	13.563	5.17371	52.7226	139.667	7	10	7	24	-	-	-
hsa-miR-33a-5p	19.1704	-0.795388	0.644542	0.217189	0.389101	65.5515	0	29.1719	21.6711	0	28.4573	16.2569	44.647	8.08105	32.4126	13.6025	27.0408	22.5675	27.2866	45.459	3.18555	0	0	0	17.314	6.44994	23.5148	5.26572	45.7837	12.5942	0	12.0509	28.4069	8	9	5	22	-	-	-
hsa-miR-4435	27.0363	0.834896	0.678456	0.218479	0.389101	81.9394	31.9661	6.03556	17.9667	40.448	42.686	39.4811	13.4553	47.6782	16.2063	22.9299	14.0612	9.16803	15.7422	0	0	0	0	39.5075	34.6281	0	32.9207	32.9107	0	38.7513	77.6056	67.7862	33.1414	7	8	7	22	-	-	-
hsa-miR-1307-5p	94.2398	-0.610185	0.520114	0.240725	0.414282	32.7757	99.8941	79.4682	115.394	48.5376	122.367	0	86.2361	115.963	100.65	156.234	77.1564	90.2698	322.716	59.017	280.329	0	0	81.3389	8.65702	62.3494	135.21	68.4543	106.829	102.691	41.3896	128.794	115.995	8	11	6	25	-	-	-
hsa-miR-144-5p	2451.24	0.408883	0.348068	0.240106	0.414282	1387.51	1494.42	1360.01	2201.75	879.069	4459.27	1100.83	2837.84	1053.77	910.964	3324.45	2612.5	1176.33	1779.92	2194.79	2497.47	2093.2	4348.04	3028.13	1872.08	6961.64	1114.6	1633.69	3143.82	2499.46	3616.42	582.962	6469.67	8	13	7	28	2451.24	1583.55	0.64602
hsa-miR-4433b-5p	71.6619	-0.74084	0.632496	0.24148	0.414282	21.8505	99.8941	106.628	57.0488	99.7717	22.7659	92.8968	185.927	64.6484	128.797	83.9468	110.326	66.2919	109.409	55.0293	0	101.284	0	30.2116	194.783	42.9996	79.3623	190.882	0	37.7825	0	1.50636	22.4888	8	9	7	24	-	-	-
hsa-miR-6765-3p	171.897	0.588873	0.502717	0.241446	0.414282	213.042	293.689	159.942	77.6085	755.029	142.287	527.189	25.0757	84.851	97.2377	47.803	52.6394	228.495	117.017	345.728	50.9689	725.867	67.6021	92.9588	80.0774	51.5995	49.381	105.314	133.536	103.66	46.5633	77.5776	60.3647	8	13	7	28	171.897	194.137	1.12938
hsa-miR-32-5p	48.3585	-0.725505	0.631709	0.250771	0.42631	0	87.9069	19.1126	46.6763	88.9855	108.138	83.6071	50.1515	46.062	75.0607	73.4534	99.5101	20.4518	114.918	65.3972	0	0	39.9467	37.1835	97.3914	0	28.8056	9.21501	0	46.5016	0	33.8931	81.6698	8	8	6	22	-	-	-
hsa-miR-1468-5p	73.8261	0.588338	0.516597	0.254756	0.429184	245.818	37.9598	54.3201	66.3099	107.861	56.9147	139.345	70.3344	77.174	58.8544	31.48	56.2448	71.9338	33.8458	29.9073	121.051	151.926	230.462	69.7191	80.0774	0	50.5567	40.8093	0	40.6889	0	76.0712	67.4664	8	10	7	25	-	-	-
hsa-miR-4446-3p	194.142	0.510105	0.451146	0.258187	0.431081	142.028	283.699	249.47	198.189	258.867	122.367	153.28	145.562	176.167	121.974	96.772	164.408	180.54	162.67	130.794	633.925	793.39	0	32.5356	112.541	98.8991	185.179	277.767	144.982	100.753	51.7371	338.178	79.3026	8	12	7	27	-	-	-
hsa-miR-181a-5p	38498.1	0.183917	0.16673	0.269993	0.445694	38265.7	34791.1	30475.6	41117.1	30667.7	37045.8	35602.7	29278.1	33078.6	38942.8	29585	30662.8	46318.3	43671.9	29181.9	40714.6	39686.4	42948.8	61408.6	46315	47976.8	25403.6	21722.4	35993.6	54813.7	48539.7	29777.7	53961.3	8	13	7	28	38498.1	9487.37	0.246437
hsa-miR-28-3p	8284.44	0.275728	0.250858	0.271707	0.445694	11553.4	11138.2	8517.18	7031.81	13466.5	7586.73	7801.01	5703.2	9809.59	7315.86	5357.82	8084.83	9193.42	7064.6	5093.4	6469.86	5317.4	4492.46	7583.11	15262.3	4693.41	9675.15	11427.9	4780.58	14366.1	3269.78	15209.7	4698.98	8	13	7	28	8284.44	3413.76	0.412068
hsa-miR-3158-3p	66.1051	0.681155	0.625874	0.276451	0.449533	27.3131	0	43.2549	64.2725	0	150.824	60.3829	83.178	16.5662	46.06	73.4534	51.9183	16.9256	14.4304	59.017	38.2266	337.613	49.1651	67.3951	71.4204	171.998	10.5816	36.86	0	49.4079	82.7793	11.2977	216.603	8	12	5	25	-	-	-
hsa-miR-323b-3p	55.8157	-0.744276	0.695551	0.284595	0.458787	109.252	0	72.4267	96.6865	64.7168	8.5372	41.8036	69.7228	147.075	92.1199	75.7853	37.8571	135.405	24.1381	49.4467	140.164	0	0	104.579	25.971	15.0499	88.7682	94.7829	0	27.1259	0	41.4249	0	8	8	6	22	-	-	-
hsa-miR-628-3p	37.9646	0.753695	0.716244	0.292667	0.467767	38.2384	29.9682	28.166	20.1893	24.2688	88.2178	30.1915	51.9863	11.7175	26.4418	37.6983	3.96598	25.3884	23.351	23.1283	86.0099	0	0	0	0	0	2.93934	27.645	137.351	52.3143	175.906	108.458	9.46897	8	8	7	23	-	-	-
hsa-miR-19b-3p	475.403	0.282321	0.281788	0.316396	0.493051	196.654	91.9026	610.598	413.233	598.63	532.152	350.685	460.537	310.312	379.568	493.187	407.414	373.068	531.826	335.36	525.616	708.987	338.01	257.961	380.909	1128.74	335.673	439.687	270.887	758.557	646.713	549.069	885.349	8	13	7	28	475.403	216.058	0.454474
hsa-miR-215-5p	20.5567	-0.845406	0.839447	0.313888	0.493051	5.46262	0	53.3141	1.29656	53.9306	56.9147	2.32242	1.22321	0	59.7074	35.7551	21.6326	82.5123	35.1577	9.17156	6.37111	0	0	4.64794	2.16425	2.14998	68.7807	22.3793	0	14.5317	5.17371	20.3359	10.6526	7	10	6	23	-	-	-
hsa-miR-744-5p	1970.37	-0.269144	0.267923	0.31511	0.493051	1403.89	1112.82	3262.22	2914.49	1717.69	1192.36	1532.8	2591.36	2512.4	1980.58	1885.69	2321.18	2242.64	2540.27	1890.14	3723.91	1131	860.39	1631.43	2588.45	1074.99	2135.14	3222.62	866.075	1521.96	745.014	3375.76	1193.09	8	13	7	28	1970.37	841.052	0.42685
hsa-miR-103a-3p	7374.11	0.135209	0.139962	0.334026	0.516221	7374.54	4691.03	9088.55	10457.7	6741.33	8702.25	7689.53	7809.56	7495.17	6292.3	6644.62	8098.17	6390.12	6150.23	6258.59	6922.21	7241.79	4606.16	6093.45	7698.25	9625.46	6791.65	7364.11	6814.14	8715.17	6606.82	7815.75	10296.3	8	13	7	28	7374.11	1421.05	0.192709
hsa-miR-339-3p	58.4872	-0.442045	0.461747	0.3384	0.518695	65.5515	0	34.2015	41.49	53.9306	45.5317	27.869	118.039	86.8713	66.5311	34.5892	76.4353	45.1349	108.622	45.459	31.8555	0	125.986	88.3108	64.9276	12.8999	58.7869	57.9229	148.797	60.0645	0	96.4071	41.4267	8	11	6	25	-	-	-
hsa-miR-98-5p	1337.92	0.332373	0.351804	0.344777	0.524173	2856.95	2509.34	2167.77	1997.82	248.081	517.924	2222.56	1354.7	1342.67	719.9	890.38	1417.66	1398.48	699.743	1207.46	767.718	1755.59	442.486	990.011	352.773	2352.08	987.032	1874.6	1449.82	477.61	507.023	2238.45	1715.07	8	13	7	28	1337.92	737.67	0.551357
hsa-miR-151a-5p@	3609.51	-0.22248	0.245576	0.364962	0.550387	3157.4	4766.95	3974.42	3986.74	3357.18	2808.74	3232.81	5350.92	3597.68	3261.73	2939.69	4018.26	4157.35	5728.08	3120.72	5609.76	2565.86	845.026	2565.66	5280.78	2109.13	3571.89	4941.88	1907.65	3497.31	1784.93	6246.88	2680.9	8	13	7	28	3609.51	1307.56	0.362254
hsa-miR-181a-3p	138.714	-0.295279	0.332639	0.37471	0.560566	65.5515	229.757	164.972	93.1673	196.847	113.829	46.4484	132.718	117.983	295.978	111.152	125.469	192.529	229.574	76.5626	146.535	151.926	92.1846	120.846	220.754	111.799	106.404	90.8336	171.689	240.258	0	134.066	104.159	8	12	7	27	-	-	-
hsa-miR-30a-3p	160.706	0.384901	0.444607	0.386648	0.573835	300.444	219.767	111.658	151.698	107.861	71.1434	341.396	77.062	102.225	125.385	75.008	118.619	281.388	114.656	161.1	156.092	101.284	485.506	701.839	67.0919	98.8991	168.718	51.3407	125.905	26.1571	56.9108	74.5649	26.0397	8	13	7	28	160.706	147.642	0.918712
hsa-miR-1304-3p	67.5789	-0.508569	0.59975	0.396455	0.583757	65.5515	93.9005	85.5038	59.4567	0	59.7604	2.32242	94.7985	126.468	113.444	62.9601	114.653	57.8291	79.236	44.2627	38.2266	0	0	23.2397	101.72	19.3498	62.902	59.2393	0	281.916	82.7793	129.547	33.1414	8	10	6	24	-	-	-
hsa-miR-126-5p	36433.2	-0.179065	0.217139	0.409565	0.598349	38664.5	39683.9	41491.5	30603.9	48537.6	31795.4	33552	39680.2	38149	39607.3	28843.1	39989.4	45971.3	45913.1	39838.5	33881.5	21083.9	38072.3	70065.3	31366.5	17444.9	55399	25035.9	16169.3	24147.9	39123.6	48040.1	17979.2	8	13	7	28	36433.2	11915.6	0.327053
hsa-miR-16-2-3p	366.989	-0.337187	0.422817	0.425175	0.616339	147.491	415.56	357.104	365.445	56.6272	429.706	455.194	613.438	193.945	301.949	617.941	610.04	211.57	422.417	490.08	200.69	0	338.01	376.483	229.411	763.243	146.967	238.274	83.9368	356.512	377.681	107.705	1368.27	8	12	7	27	-	-	-
hsa-miR-660-5p	181.035	0.275413	0.371306	0.458243	0.659165	103.79	51.945	151.895	163.552	328.977	193.51	71.995	212.838	88.0834	211.535	198.208	140.612	151.625	128.037	137.573	197.504	0	233.534	409.019	151.498	296.697	105.816	110.58	30.5225	298.385	248.338	158.168	494.754	8	12	7	27	-	-	-
hsa-let-7g-5p	2377.99	-0.17984	0.248658	0.46953	0.66019	2851.49	3048.77	2346.83	2369.75	822.442	2048.93	3355.9	2975.45	2277.64	1789.51	2760.92	3323.49	2600.19	2284.2	2758.64	1468.54	1823.11	2384.51	2795.73	1123.25	4233.31	1628.98	2147.1	1842.79	1398.92	1164.08	1730.06	5229.24	8	13	7	28	2377.99	949.171	0.399148
hsa-miR-144-3p	2560.83	-0.246656	0.346539	0.476608	0.66019	1267.33	1282.64	1183.98	3806.89	946.483	4766.6	1428.29	3404.8	861.844	1931.11	6081.09	4760.62	1545.17	2076.93	2416.51	1761.61	2160.72	2323.05	2547.07	1701.1	3654.97	1385.02	1637.64	1793.2	2479.11	4532.17	755.44	7211.8	8	13	7	28	2560.83	1637.78	0.63955
hsa-miR-30e-3p	1190.1	0.175767	0.243319	0.470066	0.66019	1906.46	1318.6	1210.13	1446.22	941.089	737.045	731.562	868.477	1479.24	939.111	909.423	1288.22	1550.81	794.196	862.126	962.037	2464.57	596.127	815.713	662.262	1070.69	1017.01	1640.27	2418.91	1068.57	838.14	1870.9	914.939	8	13	7	28	1190.1	497.722	0.418218
hsa-miR-320a	1617.87	0.182158	0.254745	0.474571	0.66019	2818.71	1056.88	932.494	1176.72	2631.81	1334.65	1093.86	1851.93	1287.72	1997.64	1085.48	1240.27	1504.97	1143.67	1665.24	1586.41	3696.86	2369.14	2528.48	1123.25	1294.29	989.971	1072.89	2376.94	652.959	1070.96	1810.65	1905.63	8	13	7	28	1617.87	706.1	0.436437
hsa-miR-3615	231.888	-0.183743	0.250305	0.462902	0.66019	71.0141	209.778	396.335	270.426	266.957	261.808	116.121	305.19	197.178	297.684	303.918	225.7	215.096	232.723	271.558	308.999	0	172.078	169.65	170.976	247.248	249.256	148.757	312.855	217.976	367.333	228.214	258.029	8	12	7	27	-	-	-
hsa-miR-140-3p	1574.61	-0.160732	0.237523	0.498596	0.675633	2135.89	1174.76	1033.09	1514.76	906.035	1829.81	1056.7	1854.99	1615.81	1580.54	1971.19	1635.43	1717.95	2018.68	1252.52	1490.84	371.374	740.55	1424.59	1839.62	1685.58	1779.48	1474.4	1041.58	3289.99	1598.68	2617.3	1436.92	8	13	7	28	1574.61	569.464	0.361654
hsa-miR-19a-3p	127.415	0.212067	0.312175	0.496935	0.675633	131.103	69.9259	108.64	95.2047	48.5376	62.6062	104.509	112.535	46.466	130.503	156.623	138.809	82.5123	141.155	94.1082	101.938	320.732	199.733	58.0992	151.498	257.998	74.6593	122.428	91.5674	109.472	98.3004	126.534	331.414	8	13	7	28	127.415	71.8285	0.563738
hsa-miR-424-3p	88.8487	0.398122	0.58616	0.497009	0.675633	0	0	37.2193	47.4171	40.448	273.19	95.2192	154.736	32.7283	50.3248	95.9947	116.816	35.9669	44.3407	51.0417	70.0822	0	215.097	167.326	73.5846	88.1492	58.7869	118.479	0	90.0968	206.948	52.7226	271.049	8	11	5	24	-	-	-
hsa-miR-589-5p	129.678	0.236461	0.356186	0.506773	0.681774	109.252	203.784	120.711	142.251	105.165	196.356	67.3502	149.843	113.539	92.1199	125.92	154.313	57.8291	101.275	120.028	121.051	270.09	0	18.5918	162.319	116.099	131.095	189.566	141.166	144.349	82.7793	173.985	220.154	8	12	7	27	-	-	-
hsa-miR-194-5p	39.1532	0.324345	0.515949	0.529586	0.707376	0	39.9577	7.04149	25.746	18.8757	93.9092	97.5416	55.0443	20.2026	17.0592	29.9255	43.2653	23.2727	44.3407	36.6862	19.1133	0	89.1118	34.8595	38.9566	12.8999	52.3203	43.4422	0	22.282	36.2159	30.8804	163.34	8	11	6	25	-	-	-
hsa-let-7i-5p	17018.6	-0.16109	0.265758	0.544414	0.722024	23587.6	15553.5	20956.5	22583.3	5290.59	12398.9	14800.8	18524.2	21917.4	16696.7	15670.5	20935.3	20790.3	14869.6	17846.3	13506.7	27144.1	13886.1	14694.5	5672.51	35358.6	10621	15781.4	14807.2	8090.3	7455.31	16161.7	30920.9	8	13	7	28	17018.6	7008.79	0.41183
hsa-miR-23a-3p	320.746	-0.191925	0.323369	0.552835	0.728029	87.402	615.348	387.282	263.017	760.422	258.962	445.905	488.059	241.219	255.036	436.834	374.605	230.611	528.415	252.417	194.319	523.3	396.394	306.764	164.483	60.1995	256.311	223.793	236.549	230.57	325.943	347.969	88.7716	8	13	7	28	320.746	162.311	0.506043
hsa-miR-584-5p	1407.43	-0.173517	0.297461	0.559673	0.73188	2037.56	1344.58	1787.53	1836.12	1167.6	1272.04	1279.65	1472.13	1768.54	1647.07	1122.4	1492.29	1806.81	1475.84	1480.61	694.451	860.913	344.156	413.667	1398.11	836.342	1259.22	1928.57	686.756	1180.95	895.051	4567.29	1351.7	8	13	7	28	1407.43	761.026	0.540722
hsa-let-7e-5p	1562.81	0.198209	0.358231	0.580058	0.737669	4818.03	5608.06	1507.88	1949.1	1315.91	1468.4	1544.41	1929.61	1527.32	676.399	1230.83	1902.95	2101.59	792.097	1154.02	1350.67	945.316	1093.92	1794.1	1313.7	1322.24	1511.41	993.904	217.473	1383.42	372.507	1162.91	770.537	8	13	7	28	1562.81	1131.6	0.724082
hsa-miR-222-3p	1913.52	-0.169871	0.307332	0.58045	0.737669	2316.15	2890.94	2671.74	2515.33	2043.97	811.034	1523.51	3226.82	3341.51	3220.79	1274.75	1349.15	1576.2	1297.16	1361.78	1522.69	422.016	1090.85	878.46	2841.67	1027.69	2900.54	1155.83	1865.69	2848.22	719.145	3582.88	1301.98	8	13	7	28	1913.52	927.358	0.484635
hsa-miR-30a-5p	3119.56	0.197831	0.372775	0.595627	0.737669	5063.85	3943.82	1224.21	1177.46	4141.87	2088.77	4753.99	2137.55	1611.36	3741.09	1952.93	2288.01	3808.26	4617.99	2427.67	2618.53	1789.35	8563.95	9848.98	3248.55	2784.22	4225.01	1016.28	1411.66	804.09	3947.54	778.035	1332.76	8	13	7	28	3119.56	2158.88	0.692044
hsa-miR-328-3p	51.8217	-0.337846	0.620466	0.586094	0.737669	81.9394	63.9323	58.3438	34.4515	0	11.3829	146.312	68.4996	44.0417	75.9136	24.8731	55.1632	40.9035	102.849	65.796	3.18555	185.687	49.1651	32.5356	73.5846	0	78.7744	44.7586	0	58.127	0	43.6845	7.10173	8	10	6	24	-	-	-
hsa-miR-345-5p	105.891	-0.161818	0.302655	0.592885	0.737669	27.3131	27.9704	100.593	103.91	142.916	128.058	104.509	146.173	82.4267	95.5318	162.841	137.728	72.639	144.566	86.1329	98.7522	0	98.3303	185.918	75.7489	195.648	112.283	140.858	133.536	79.4402	108.648	39.9186	132.566	8	12	7	27	-	-	-
hsa-miR-3605-3p	15.0792	0.387681	0.697912	0.578562	0.737669	0	45.9513	3.01778	22.9677	0	2.84573	6.96726	23.2409	16.5662	27.2948	8.16149	4.68707	7.75756	9.18298	5.58269	0	0	49.1651	11.6198	32.4638	23.6498	31.7449	40.8093	0	34.8762	0	3.01272	10.6526	8	9	5	22	-	-	-
hsa-miR-374a-3p	231.327	-0.133616	0.237344	0.573461	0.737669	180.267	123.869	272.606	242.642	277.743	199.201	150.957	284.395	229.098	261.006	157.012	262.836	324.407	229.312	204.964	117.865	523.3	116.767	404.371	194.783	348.297	129.331	175.085	209.842	287.728	160.385	241.018	168.074	8	13	7	28	231.327	91.8446	0.397033
hsa-miR-409-3p	1310.55	-0.189129	0.360264	0.599602	0.737669	753.842	1256.67	2882.99	2651.47	1909.14	697.205	922.001	507.019	2503.51	1438.09	1335.76	1318.15	2708.09	622.868	1066.69	2147.06	1147.88	614.564	1229.38	1826.63	309.597	1410.89	1935.15	1209.45	534.768	258.685	1154.63	343.25	8	13	7	28	1310.55	760.222	0.580078
hsa-miR-500a-3p	123.447	0.187542	0.355524	0.59784	0.737669	0	95.8984	88.5216	78.5346	78.1994	162.207	85.9295	134.553	106.67	155.239	97.1606	98.0679	113.543	70.3154	129.598	245.288	0	113.694	95.2827	116.87	159.099	57.6111	118.479	202.211	164.693	305.249	246.29	137.3	8	12	6	26	-	-	-
hsa-miR-146b-3p	77.6111	0.190362	0.381573	0.617858	0.75516	76.4767	33.964	36.2134	59.4567	175.275	119.521	113.799	77.062	73.1335	29.0007	44.3052	83.6462	122.005	106.523	35.4899	124.237	0	95.2574	32.5356	99.5557	146.199	99.3498	72.4036	53.4143	64.9084	0	129.547	69.8336	8	11	7	26	-	-	-
hsa-miR-7977	27.2869	-0.332857	0.694745	0.631863	0.767263	0	61.9344	8.04742	17.2258	32.3584	19.9201	16.2569	0	67.4768	19.6181	22.1526	24.1564	38.0826	61.3948	17.5456	95.5666	67.5225	79.8933	13.9438	2.16425	4.29996	22.9269	13.1643	38.1531	0	0	14.3104	5.91811	7	11	6	24	-	-	-
hsa-miR-1261	63.5581	-0.267599	0.579577	0.644286	0.777299	152.953	87.9069	63.3734	63.7168	67.4133	19.9201	37.1587	71.5576	27.0715	53.7366	77.7285	68.8639	113.543	85.7952	67.391	66.8966	253.21	0	44.1554	34.6281	0	109.344	117.162	0	40.6889	0	21.0891	34.325	8	9	7	24	-	-	-
hsa-miR-107	3678.37	-0.137212	0.319805	0.667887	0.800608	1813.59	1502.41	3053.99	7276.68	2448.45	8571.35	2656.85	4712.4	2220.67	4869.56	5271.55	5307.2	2466.9	2577.27	4054.63	2882.93	1519.26	1478.03	5075.55	1718.42	3848.47	2494.92	2676.3	2636.38	4384.71	3518.12	1746.63	10211.1	8	13	7	28	3678.37	2169.27	0.589738
hsa-miR-99b-5p	375.526	0.103835	0.260492	0.690181	0.822062	529.875	721.236	354.086	304.507	396.39	392.711	441.26	401.823	410.113	323.273	331.512	371	287.03	502.178	215.731	420.493	455.777	338.01	237.045	426.358	251.548	251.608	217.211	247.995	484.391	636.366	500.112	65.0992	8	13	7	28	375.526	136.807	0.364307
hsa-miR-1273h-3p	49.9259	-0.193375	0.522887	0.711515	0.836813	0	0	23.1363	63.7168	45.841	22.7659	78.9623	81.3432	30.708	46.06	91.331	57.3265	33.1459	52.7365	51.8392	38.2266	0	70.6749	60.4232	209.933	64.4994	27.6298	52.6572	0	42.6264	51.7371	74.5649	26.0397	8	11	5	24	-	-	-
hsa-miR-374a-5p	83.0754	0.128282	0.34133	0.707043	0.836813	43.701	49.9471	45.2667	53.5295	145.613	128.058	44.126	39.1426	96.1645	84.4433	109.597	56.6054	59.9448	103.112	57.0232	38.2266	202.568	178.224	79.0149	21.6425	116.099	54.6718	64.505	83.9368	74.5963	201.775	51.9695	42.6104	8	13	7	28	83.0754	49.3164	0.593634
hsa-miR-30c-1-3p	34.6216	-0.20115	0.556097	0.717563	0.838652	27.3131	37.9598	90.5334	45.9354	0	11.3829	55.7381	32.415	46.8701	22.177	23.3185	45.4285	72.639	38.8309	27.9134	0	0	141.35	25.5637	8.65702	47.2996	21.7511	28.9614	0	34.8762	41.3896	31.6336	9.46897	8	10	6	24	-	-	-
hsa-let-7d-3p	512.009	0.0978271	0.328336	0.765742	0.888285	464.323	1542.37	542.195	300.617	1102.88	600.45	952.192	546.162	555.168	618.398	497.462	547.666	362.49	443.669	341.341	229.36	185.687	291.918	418.314	476.136	195.648	715.436	539.736	144.982	631.646	139.69	424.794	525.528	8	13	7	28	512.009	299.057	0.584086
hsa-miR-1285-3p	63.3678	0.17991	0.61405	0.76953	0.888285	60.0889	53.9428	16.0948	65.3838	0	51.2232	32.5139	67.888	49.6985	50.3248	87.8332	62.7346	40.9035	57.7216	47.0541	181.577	67.5225	0	23.2397	0	23.6498	48.7931	110.58	0	127.879	82.7793	100.926	263.947	8	10	6	24	-	-	-
hsa-miR-185-3p	23.4933	0.149295	0.574676	0.795026	0.896685	43.701	13.9852	12.0711	19.8189	56.6272	14.2287	0	43.4238	20.6067	15.3533	27.205	13.7007	5.64186	34.3706	17.1468	0	0	0	39.5075	45.4493	38.6996	32.3328	23.6957	0	19.3757	20.6948	33.8931	66.2828	8	9	6	23	-	-	-
hsa-miR-186-5p	4234.77	-0.048491	0.180177	0.78783	0.896685	3605.33	2988.83	3506.66	2963.94	4476.24	3730.76	4333.64	4914.23	3438.08	3781.18	5203.92	4623.25	4098.81	5163.98	3484	5364.47	2498.33	3109.69	4145.96	4631.5	3448.57	3751.19	4161.23	3284.98	4508.71	8329.67	4095.04	6931.28	8	13	7	28	4234.77	1215.18	0.286952
hsa-miR-221-5p	24.1958	0.178565	0.672016	0.790458	0.896685	5.46262	65.9301	25.1482	15.744	35.0549	19.9201	102.186	20.1829	22.6269	5.97074	14.3798	20.9115	43.7244	27.2866	23.9258	25.4844	0	0	0	10.8213	0	6.46656	13.1643	87.7521	35.845	0	45.944	3.55086	8	8	7	23	-	-	-
hsa-miR-223-5p	67.2584	-0.130954	0.506508	0.795987	0.896685	38.2384	49.9471	85.5038	82.7948	29.6618	19.9201	183.471	42.2006	108.69	53.7366	94.0515	82.204	76.8704	56.1474	64.2009	28.67	0	0	102.255	28.1353	83.8492	43.5023	48.7079	309.04	77.5026	0	57.2417	36.6923	8	10	7	25	-	-	-
hsa-miR-125b-5p	16.4528	0.171871	0.741906	0.816801	0.898481	27.3131	51.945	6.03556	2.03746	8.08959	39.8403	4.64484	12.8437	0	0.852962	22.1526	13.3401	9.87326	29.6479	30.7048	22.2989	0	9.21846	20.9157	49.7778	0	5.87869	3.94929	0	6.78148	67.2582	2.25954	13.0198	7	10	7	24	-	-	-
hsa-miR-155-5p	247.882	-0.0541659	0.229236	0.813209	0.898481	535.337	123.869	238.405	245.976	145.613	193.51	192.761	223.235	253.341	246.506	186.16	250.217	355.437	253.713	258.399	245.288	219.448	405.612	295.144	283.517	195.648	202.227	233.008	278.518	109.472	325.943	311.817	132.566	8	13	7	28	247.882	87.8826	0.354534
hsa-miR-361-5p	47.5089	0.189294	0.779216	0.808061	0.898481	38.2384	125.867	24.1422	33.8959	67.4133	22.7659	0	52.5979	15.758	0	46.2484	54.0816	40.9035	76.8746	46.6553	25.4844	371.374	0	0	2.16425	58.0495	54.0839	38.1765	0	22.282	0	67.0331	46.1612	7	9	6	22	-	-	-
hsa-miR-877-5p	185.647	0.189913	0.813024	0.815305	0.898481	5.46262	0	221.304	149.475	512.341	65.4519	81.2847	222.624	204.047	202.152	125.92	184.238	181.95	130.923	101.286	767.718	0	3.07282	11.6198	162.319	32.2497	92.2954	442.32	0	210.226	15.5211	969.343	102.975	8	11	6	25	-	-	-
hsa-miR-130a-3p	1201.83	-0.0511054	0.239882	0.831293	0.909075	819.394	787.166	2193.93	1495.49	1558.6	1172.44	970.772	1541.85	1299.84	1219.74	991.815	1702.49	1138.25	946.634	1041.97	1108.57	641.464	1278.29	1526.85	636.291	1442.64	1112.84	946.513	663.864	806.027	486.328	2380.05	1741.11	8	13	7	28	1201.83	455.721	0.37919
hsa-miR-204-5p	69.4863	0.118517	0.582228	0.838699	0.911841	10.9252	41.9555	31.1837	77.6085	48.5376	25.6116	92.8968	19.5713	71.5173	95.5318	49.3576	50.1156	130.468	71.3649	40.2751	117.865	0	125.986	392.751	140.677	118.249	47.6174	48.7079	0	5.8127	0	27.1145	63.9155	8	10	7	25	-	-	-
hsa-miR-454-3p	62.1274	0.0914423	0.502255	0.855533	0.919452	92.8646	155.835	60.3556	55.9374	0	11.3829	109.154	117.428	48.0822	14.5004	65.6806	62.3741	68.4076	49.3257	51.8392	28.67	0	113.694	34.8595	12.9855	116.099	51.1446	10.5314	164.058	57.1582	46.5633	21.0891	119.546	8	12	6	26	-	-	-
hsa-miR-548av-5p@	36.0724	-0.088532	0.475637	0.85234	0.919452	38.2384	69.9259	26.1541	42.0457	16.1792	28.4573	30.1915	47.0934	17.7783	25.5889	54.7986	41.8231	28.9146	69.0035	23.1283	0	0	0	25.5637	6.49276	103.199	73.4836	36.86	30.5225	34.8762	25.8685	45.1908	68.65	8	10	7	25	-	-	-
hsa-miR-210-3p	33.3891	-0.0833655	0.48836	0.864456	0.923733	0	35.9619	46.2726	34.0811	91.6821	36.9945	13.9345	36.0846	9.29321	58.8544	41.5847	56.9659	23.2727	21.7768	37.085	25.4844	0	0	27.8876	17.314	47.2996	25.8662	22.3793	68.6756	36.8137	0	37.659	81.6698	8	10	6	24	-	-	-
hsa-miR-15b-5p	219.937	-0.0498017	0.323885	0.877796	0.932659	174.804	91.9026	154.913	191.521	261.564	401.249	146.312	250.146	169.702	126.238	297.311	284.469	200.991	317.469	139.168	136.979	455.777	49.1651	144.086	90.8987	294.547	139.913	152.706	99.1981	239.289	584.629	201.099	362.188	8	13	7	28	219.937	121.922	0.554352
hsa-miR-671-3p	232.951	0.0507842	0.375137	0.892315	0.942728	218.505	251.733	191.126	203.56	237.295	165.053	92.8968	267.271	261.422	185.946	151.182	217.047	303.25	263.158	157.113	219.803	607.703	227.389	144.086	441.508	148.349	219.863	388.347	0	369.106	98.3004	421.781	69.8336	8	12	7	27	-	-	-
hsa-miR-203a-3p	1986.6	-0.0384967	0.493913	0.937874	0.97979	2277.91	2886.94	281.66	989.277	4918.47	1277.73	1525.83	4291.62	1309.94	3168.75	1765.99	1494.09	1588.18	1255.97	1321.5	1248.74	1198.53	8026.21	4977.94	608.155	2736.93	927.069	335.69	2285.37	63.9396	1810.8	137.832	913.755	8	13	7	28	1986.6	1763.73	0.887811
hsa-miR-21-3p	1334.43	0.0260717	0.316691	0.934388	0.97979	1802.67	681.278	890.245	1620.7	1313.21	1183.83	1163.53	1102.72	1637.22	1455.15	1101.8	1300.84	1402.71	1575.27	978.565	1564.11	0	629.928	964.447	1789.84	1335.14	1653.09	1823.25	1037.76	1857.16	1614.2	2964.52	920.857	8	12	7	27	-	-	-
hsa-miR-125a-5p	490.995	-0.0114172	0.298159	0.969455	0.992359	721.066	1386.53	448.643	355.999	671.436	384.174	527.189	415.279	470.317	376.156	294.591	593.455	550.787	771.37	470.142	688.08	692.106	331.865	750.642	536.735	227.898	484.404	280.399	225.103	512.486	165.559	215.41	200.032	8	13	7	28	490.995	250.678	0.510551
hsa-miR-127-3p	45.4317	-0.0197976	0.583223	0.972921	0.992359	21.8505	21.9767	85.5038	124.47	51.2341	45.5317	111.476	18.3481	113.943	48.6189	45.8598	17.6666	28.2093	35.6824	64.2009	98.7522	0	15.3641	0	47.6136	0	27.6298	100.049	7.63062	18.4069	31.0422	85.1094	5.91811	8	10	7	25	-	-	-
hsa-miR-1307-3p	192.371	-0.00516298	0.298662	0.986208	0.992359	398.772	83.9111	190.12	244.865	172.578	130.904	206.695	202.441	254.553	183.387	169.059	270.408	168.551	171.853	134.782	124.237	0	46.0923	120.846	233.739	109.649	287.468	256.704	358.639	238.321	165.559	251.562	210.685	8	12	7	27	-	-	-
hsa-miR-181a-2-3p	305.959	-0.00448905	0.276613	0.987052	0.992359	595.426	149.841	285.683	299.321	88.9855	409.786	322.816	313.752	279.2	321.567	349.001	302.857	369.542	366.532	149.536	133.793	286.971	599.2	241.693	396.059	275.197	309.219	188.249	148.797	363.293	294.901	552.834	172.809	8	13	7	28	305.959	129.338	0.422728
hsa-miR-340-5p	1579.61	0.00909786	0.188092	0.961422	0.992359	1988.4	944.999	2313.63	1833.52	1469.61	1545.23	1131.02	2006.06	1278.83	1448.33	1692.54	1725.92	1708.78	1686.78	1051.14	1478.1	1080.36	1327.46	1085.29	1679.46	1311.49	1614.29	1053.14	1529.94	2490.74	1526.24	2891.46	1336.31	8	13	7	28	1579.61	453.877	0.287335
hsa-miR-6852-5p	143.949	0.00975418	0.455214	0.982904	0.992359	289.519	61.9344	201.185	128.73	91.6821	173.59	78.9623	98.4681	208.087	126.238	105.322	171.258	128.352	150.601	159.505	165.649	151.926	0	44.1554	203.44	189.198	219.275	176.402	0	155.974	56.9108	417.262	76.9354	8	11	7	26	-	-	-
hsa-miR-889-3p	203.731	-0.0148724	0.472893	0.974911	0.992359	284.056	159.831	377.223	358.407	312.798	153.67	69.6726	137.611	433.144	230.3	273.216	202.626	147.394	95.7653	124.813	519.245	135.045	46.0923	123.17	294.339	0	199.875	463.383	76.3062	40.6889	139.69	265.873	40.2431	8	12	7	27	-	-	-
hsa-miR-320b	37.5889	0.00113102	0.549925	0.998359	0.998359	0	41.9555	48.2845	30.1914	37.7514	31.3031	0	31.1918	71.5173	40.0892	29.1482	20.551	43.0192	22.5639	45.8578	219.803	0	70.6749	53.4513	19.4783	17.1998	32.9207	40.8093	0	16.4693	15.5211	30.1272	42.6104	8	11	5	24	-	-	-

## Sheet: HHT1_vs_CTL
gene	baseMean	log2FoldChange	lfcSE	pvalue	padj	C1	C2	C3	C5	C6	C7	C8	C9	E10	E12	E13	E14	E15	E17	E1	E2	E4	E5	E7	E8	E9	n (CTL)	n (HHT1)	n	MEAN	SD	CV
hsa-miR-1910-5p	146.479	8.49734	0.774329	5.10728e-28	9.55062e-26	0.611603	0	0	4.27507	0	0	0	0	181.577	793.39	381.03	211.481	181.797	163.399	64.6656	103.998	175.504	31.001	682.929	29.374	71.0173	2	13	15	-	-	-
hsa-miR-182-5p	27918.3	2.35928	0.32404	3.31769e-13	3.10204e-11	7105.61	7952.16	5196.25	9343.74	7038.17	9090.45	5233.77	11820.5	46961.4	60230.1	31840.6	17539	24884.6	83118.2	9888.54	33994.2	28958.2	62351.8	40422.2	13967	69348.4	8	13	21	27918.3	23936.9	0.857391
hsa-miR-486-5p	1.736e+06	2.87903	0.425691	1.34981e-11	8.41381e-10	324626	238251	365312	623319	379968	304927	175127	402638	1.57539e+06	9.61857e+06	1.25028e+06	882165	1.13131e+06	2.54426e+06	414144	1.50129e+06	1.78114e+06	2.16846e+06	3.18375e+06	761374	6.82966e+06	8	13	21	1.736e+06	2.35139e+06	1.35449
hsa-miR-183-5p	592.541	2.86648	0.456091	3.28099e-10	1.53386e-08	127.213	69.497	113.444	141.077	144.578	68.4076	107.31	188.615	512.874	3764.38	362.593	195.213	484.793	1360.94	104.641	670.063	549.405	912.593	1490.03	170.219	905.47	8	13	21	592.541	839.859	1.41739
hsa-miR-106b-3p	1486.62	1.5845	0.278076	1.21153e-08	4.53114e-07	842.178	503.045	583.426	891.934	730.822	626.952	594.007	544.711	1691.53	1671.18	1978.9	1652.34	1501.99	3407.72	852.998	1249.29	1854.24	1935.63	2090.18	984.407	5031.57	8	13	21	1486.62	1085.38	0.730095
hsa-miR-142-3p	735.588	-1.13136	0.208475	5.73682e-08	1.53255e-06	1262.96	1025.49	899.875	952.951	1203.13	999.315	1513.62	1041.57	516.06	270.09	359.52	481.062	595.17	384.847	540.251	506.825	835.553	732.4	413.896	575.43	337.332	8	13	21	735.588	348.251	0.473432
hsa-miR-192-5p	6100.8	1.52721	0.280911	5.42925e-08	1.53255e-06	3144.25	2065.92	2227.08	4740.27	3023.52	2758.87	2513.25	2073.17	8588.25	4169.52	8133.76	9005.38	7016.51	10188.8	5214.98	4960.31	5112.52	8731.64	11759.8	3356.93	19332.1	8	13	21	6100.8	4220.48	0.691791
hsa-miR-26a-5p	26751	-1.02683	0.202859	4.15325e-07	9.70822e-06	49489.1	34374	30333.9	34371.9	42659.2	34069.1	54746.6	32514.4	17163.8	15479.5	13591.1	23111.9	21343.9	20080.8	29915.5	21269.6	11239.9	22452.5	13244.7	25132.1	15187	8	13	21	26751	11972.2	0.447541
hsa-miR-10b-5p	130353	2.094	0.426908	9.34076e-07	1.9408e-05	23790.1	33046.2	46207.5	24864.6	31467.9	98642.3	36449.3	50388.5	174256	480423	323946	379195	179585	116273	115753	48249.8	167454	29050.9	283726	28356.5	66280.4	8	13	21	130353	131938	1.01216
hsa-miR-5010-5p	68.038	2.11392	0.467202	6.05009e-06	0.000113137	26.2989	32.3242	1.70592	40.8075	22.3537	20.4518	16.7917	19.5394	207.061	0	36.8739	97.6067	71.4204	116.099	84.6531	75.0365	103.013	41.6576	51.7371	99.4198	263.947	8	12	20	-	-	-
hsa-miR-21-5p	14896	-0.950114	0.223272	2.0866e-05	0.000354722	22440.9	24334.9	18415.5	16181.9	26295.9	17793	25734.1	18756.6	8747.53	7191.15	6938.43	10281.2	12054.9	9644.81	17676	14206.9	7809.94	11665.1	5918.72	18305.3	12423.3	8	13	21	14896	6385.12	0.428647
hsa-miR-25-3p	17217.8	1.13426	0.273101	3.27755e-05	0.000510751	10865.1	8610.76	10462.4	14419.8	11108.7	8184.23	5456.26	10059.2	15013.5	27701.1	18624.4	18064.2	10832.1	31664.9	9736.28	15583.9	20663.7	23798.1	24207.8	14543.9	51972.8	8	13	21	17217.8	10538.2	0.612056
hsa-let-7d-5p	699.851	-0.96165	0.24477	8.53725e-05	0.00122805	1393.84	706.284	752.313	924.192	1159.15	734.148	1307.66	1027.21	465.091	658.345	402.54	673.951	318.145	827.742	472.647	405.46	526.513	310.979	243.164	606.31	781.19	8	13	21	699.851	322.096	0.460234
hsa-miR-101-3p	10510.3	0.992059	0.256763	0.000111678	0.0014917	5984.54	5072.88	6897.91	8743.29	7981	5749.76	6279.32	5445.91	11085.7	11732	10930	11849.9	12548.3	15082.1	5691.16	9009.64	9439.08	14218.8	14931.3	8083.13	33960.5	8	13	21	10510.3	6258.6	0.595473
hsa-miR-22-3p	26764.9	-0.775565	0.212145	0.000256356	0.00319591	43992	30095	36851.4	36689.8	38820.1	26036.5	42340.3	33572.3	19142	9149.31	13379.1	20060.5	20400.3	20007.7	24320.7	25713.8	13330.7	26631.8	23292	26025.4	32212.2	8	13	21	26764.9	9621.51	0.359482
hsa-miR-199b-3p	968.015	-1.48722	0.410346	0.000289736	0.00337881	1966.3	1834.8	1195	1013.19	1825.43	1423.16	2127.56	1514.9	777.275	50.6419	316.501	762.262	567.035	378.397	1188.08	897.805	61.045	420.452	134.516	1335.39	538.548	8	13	21	968.015	649.251	0.670703
hsa-miR-28-5p	207.491	-1.09711	0.30409	0.000308744	0.00337881	382.252	325.262	205.564	246.399	352.251	291.966	403.264	302.661	60.5255	0	92.1846	88.3108	190.454	165.548	253.371	150.073	194.581	176.318	118.995	242.524	114.811	8	12	20	-	-	-
hsa-miR-92b-3p	1321.32	1.08501	0.301866	0.000325233	0.00337881	773.678	762.043	680.664	698.002	904.244	996.494	589.285	825.44	1057.6	2886.59	1911.29	1552.41	902.494	2577.83	934.124	1313.8	927.12	1196.45	1252.04	665.812	4340.34	8	13	21	1321.32	922.446	0.698124
hsa-let-7c-5p	782.939	1.48835	0.423697	0.000443451	0.00432266	392.649	328.495	275.507	504.069	413.904	401.278	125.676	518.791	563.843	692.106	1868.28	1710.44	261.875	2883.12	923.542	392.296	488.36	424.327	274.206	396.173	2602.78	8	13	21	782.939	786.208	1.00418
hsa-miR-4732-3p	309.876	1.49497	0.426927	0.000462317	0.00432266	99.6913	91.7199	133.915	201.317	143.857	182.655	85.7952	231.682	372.71	101.284	869.608	374.159	281.353	1171.74	156.373	251.438	232.734	511.517	144.864	53.4758	815.515	8	13	21	309.876	297.097	0.95876
hsa-let-7b-5p	1564.25	1.13839	0.327048	0.000499919	0.00445166	924.744	612.544	520.307	910.2	983.563	1342.76	490.633	1383.31	1474.91	3950.07	1739.22	1791.78	976.079	1870.48	1243.93	2287.95	957.643	1554.9	651.887	2025.3	5157.04	8	13	21	1564.25	1130.79	0.722895
hsa-miR-378a-3p	2176.04	1.06526	0.313758	0.000685897	0.00583012	1883.74	958.817	1380.09	1905.51	965.176	1293.4	953.193	1045.56	3262.01	1131	2587.32	3997.23	2175.08	1661.93	1318.59	1199.27	3338.4	1955	7807.12	1779.77	3098.72	8	13	21	2176.04	1567.17	0.720194
hsa-let-7f-5p	97831.2	0.908809	0.269773	0.000754976	0.00613828	80614.8	79974.1	32788.7	74745.3	77726.7	71524.7	36543.5	53248.9	92441.6	77178.3	134310	98101.7	80953.9	195515	95130.7	131022	125844	110168	54468.8	86742.3	265412	8	13	21	97831.2	52898.2	0.540709
hsa-miR-142-5p	10731.6	-0.799508	0.24151	0.000931437	0.00725745	15770.8	9902.11	12391	18505.2	13906.9	12029.9	25713.1	8336.55	7575.25	6060.15	9221.54	9709.54	14413.9	7873.23	6946.85	4969.52	7012.54	10355.3	12127.2	4696.83	7846.22	8	13	21	10731.6	4981.19	0.464161
hsa-let-7a-5p	42740.7	0.962433	0.292572	0.00100345	0.00750582	33459	32014.3	15184.4	30902.1	34273.7	31748.2	8893.85	28946.6	37484.4	65007.3	72260.5	52428.7	25425.7	79314.9	35142.2	50910.3	45913.4	40504.8	20870.7	47129.5	109741	8	13	21	42740.7	23325.3	0.54574
hsa-miR-10a-5p	15791.2	1.0285	0.319884	0.00130334	0.00937404	7566.14	7492.35	10466.7	7172.4	8164.51	15750.7	9699.06	10531.3	19508.3	33086	34265	46967.4	19831.1	10962.8	21974.5	7312.77	11293.3	8490.41	20332.7	12952.4	7795.33	8	13	21	15791.2	10733.5	0.679716
hsa-miR-221-3p	498.948	-1.1089	0.354304	0.00174928	0.0121154	1066.02	689.314	800.079	559.256	712.795	558.545	947.683	666.732	280.329	168.806	433.268	511.273	298.667	337.547	564.942	355.436	72.4909	327.449	41.3896	817.201	268.682	8	13	21	498.948	279.127	0.559432
hsa-miR-30c-5p	844.02	-1.03982	0.334003	0.00185067	0.0123598	1960.19	959.625	1165.15	904.759	1425.59	561.365	1984.84	963.412	790.017	320.732	218.17	766.91	692.561	419.246	827.719	595.026	343.378	1045.32	108.648	933.191	738.58	8	13	21	844.02	494.513	0.585902
hsa-miR-191-5p	79958	1.13957	0.382658	0.0029011	0.0175002	43432.4	63281.1	36925.6	36781.9	46673.5	58546.3	45189.7	35751.5	91619.7	417323	21617.3	33328	120783	42584.7	50365.1	96157.3	75959	93029.3	95961.9	133498	40309.4	8	13	21	79958	83267.6	1.04139
hsa-miR-30e-5p	3070.54	-0.72329	0.241859	0.0027848	0.0175002	5423.7	2793.62	3452.79	4058.98	4466.78	2571.98	6714.59	3044.16	1799.84	1097.24	1219.91	2407.63	2893.61	2474.63	3427.86	2294.54	2727.95	3602.9	3099.05	2187.24	2722.33	8	13	21	3070.54	1303.98	0.424674
hsa-miR-423-3p	2991.74	-0.751809	0.252443	0.00290013	0.0175002	5448.77	3636.88	4120.66	3462.03	4861.21	3279.33	4254.6	2953.24	2526.14	793.39	1084.71	2210.09	2913.09	2173.63	3091.6	3991.41	2098.42	3328.74	1329.64	2749.11	2519.93	8	13	21	2991.74	1184.49	0.395921
hsa-miR-143-3p	12501.8	1.13616	0.383946	0.00308476	0.0180266	5210.86	9096.84	2975.13	10856.3	10348	5697.58	4906.07	8338.54	5010.88	7781.97	3844.1	7360.01	11609.1	7378.73	11345.3	19641.1	29034.5	26025.4	38016.4	31095.8	6965.61	8	13	21	12501.8	10067.1	0.805248
hsa-miR-411-5p	372.939	-1.43174	0.489052	0.00341615	0.0193582	307.636	1414.18	764.254	504.069	618.333	380.121	427.664	468.946	308.999	320.732	0	248.665	320.31	34.3997	501.452	396.245	339.563	140.473	46.5633	175.491	113.628	8	12	20	-	-	-
hsa-miR-532-5p	459.519	0.92161	0.320515	0.00403508	0.0221929	327.208	237.987	220.064	370.765	380.013	246.126	277.064	304.256	452.349	573.942	307.282	418.314	636.291	522.445	272.771	383.081	144.982	807.965	1272.73	328.387	1165.87	8	13	21	459.519	296.039	0.644237
hsa-miR-27a-3p	853.241	-0.884365	0.314112	0.00487098	0.026025	1403.02	913.159	1089.23	1423.6	1326.8	1091.7	1273.81	1035.59	535.173	33.7613	900.337	1598.89	551.885	713.794	843.592	350.17	614.265	540.581	584.629	653.761	440.307	8	13	21	853.241	406.803	0.476775
hsa-miR-223-3p	661.403	-0.954698	0.347051	0.00594345	0.0307128	1221.37	753.962	551.014	1778.43	842.591	537.388	1318.68	536.337	242.102	692.106	251.971	550.781	212.097	348.297	305.104	355.436	1232.35	1022.07	532.892	354.748	249.744	8	13	21	661.403	429.598	0.649526
hsa-miR-548h-5p	84.1583	1.36431	0.49727	0.00607687	0.0307128	51.3747	14.1418	41.7952	109.597	58.4081	9.87326	18.8907	40.2751	101.938	0	52.238	165.002	60.5991	120.399	38.2115	82.9351	183.135	81.3777	118.995	42.9313	375.208	8	12	20	-	-	-
hsa-miR-301a-3p	228.413	-1.02152	0.376544	0.00667015	0.0328242	402.435	301.019	166.328	263.111	422.197	297.608	596.106	240.454	70.0822	0	61.4564	79.0149	235.904	176.298	282.765	196.148	61.045	287.728	232.817	256.081	168.074	8	12	20	-	-	-
hsa-miR-150-5p	2848.71	-1.12813	0.418041	0.00696308	0.0333871	2865.36	2707.15	4690.44	2934.64	3551.72	8332.33	7422.73	1820.35	4102.99	337.613	1895.93	3790.39	5888.94	724.543	710.146	914.918	1568.09	1679.87	1909.1	1393.38	582.342	8	13	21	2848.71	2223.15	0.780405
hsa-miR-92a-3p	87425.8	0.682525	0.254026	0.00721326	0.033722	73550.8	51307	65991.1	60526	75412.8	62569	44922.3	74584.3	87367	56246.3	96320.6	97365	74182	134129	66843	89600.1	74902.2	118893	87492.5	70030	273708	8	13	21	87425.8	47696.6	0.545567
hsa-miR-148b-3p	1955.84	-0.948455	0.356831	0.00786068	0.0358524	3043.95	2825.13	2524.77	2129.76	3336.11	2291.3	3703.1	2475.92	1283.78	354.493	500.87	1259.59	2456.43	1074.99	2596.03	1947	518.882	2279.55	305.249	2991.63	1174.15	8	13	21	1955.84	1031.18	0.527232
hsa-miR-654-3p	135.959	-1.69298	0.642716	0.00843594	0.03756	183.481	366.072	242.241	322.962	302.857	100.848	227.213	167.879	152.907	0	0	27.8876	121.198	0	245.141	150.073	41.9684	32.9386	0	103.186	66.2828	8	9	17	-	-	-
hsa-miR-335-3p	46.2793	-1.57008	0.618413	0.0111208	0.0472634	103.361	53.3349	43.5011	71.8988	90.4965	73.3442	121.215	78.9551	3.18555	0	0	6.97191	30.2996	51.5995	59.3748	56.6065	0	2.90635	62.0845	49.7099	13.0198	8	10	18	-	-	-
hsa-miR-4677-3p	23.7478	1.61162	0.633316	0.010936	0.0472634	0	21.4148	6.8237	6.60692	4.68707	21.157	6.55927	17.9444	35.0411	0	55.3108	18.5918	10.8213	62.3494	18.2239	34.2272	0	43.5952	56.9108	34.6463	43.794	7	11	18	-	-	-
hsa-miR-15a-5p	2191.87	-0.882512	0.349031	0.0114564	0.0476076	3409.08	1332.57	3530.41	4556.05	4177.62	1516.25	2492.26	3464.06	1277.41	945.316	1597.87	1954.46	701.218	3083.07	878.864	1076.84	969.089	1442.52	1614.2	717.028	5293.15	8	13	21	2191.87	1390.61	0.634439
hsa-miR-30b-5p	243.653	-1.03544	0.43252	0.0166667	0.0668872	563.898	265.462	331.802	261.168	365.952	243.305	531.301	313.428	203.875	0	18.4369	237.045	218.59	49.4496	214.572	146.124	38.1531	334.23	150.037	351.735	278.151	8	12	20	-	-	-
hsa-miR-410-3p	606.913	-1.00416	0.420164	0.0168518	0.0668872	420.171	1578.23	1014.17	945.178	657.632	1325.13	420.843	680.689	805.945	506.419	132.131	443.878	634.126	15.0499	767.757	675.328	347.193	237.352	243.164	679.369	215.419	8	13	21	606.913	386.992	0.637639
hsa-miR-431-5p	138.841	-1.63318	0.685325	0.0171689	0.0668872	111.312	612.14	324.126	144.575	164.408	117.774	145.616	303.858	242.102	0	61.4564	116.198	58.4349	0	158.137	84.2515	0	44.564	0	218.422	8.28535	8	9	17	-	-	-
hsa-miR-148a-3p	10826	0.76359	0.321988	0.0177168	0.0676129	7278.69	13432.7	5472.61	8224.84	7572.86	7708.9	6286.93	4510.01	10283	7697.57	3029.8	6623.31	13608.8	5514.7	10701	14328	15028.5	24134.3	29443.6	16874.3	9590.88	8	13	21	10826	6526.29	0.602837
hsa-miR-30d-5p	6779.26	-0.45565	0.194528	0.0191638	0.0716725	10396	7352.95	7512.04	6617.03	8653.41	6584.05	10724.9	7354.79	4284.57	3882.55	3650.51	5168.51	5964.68	6181.19	8779.82	6031.88	5005.69	6419.15	6146.36	8777.57	6876.84	8	13	21	6779.26	1919.4	0.283128
hsa-miR-29c-3p	65.7084	-1.17658	0.513542	0.0219571	0.0805093	62.9951	122.832	162.916	117.759	107.442	47.9558	115.706	67.7898	28.67	0	70.6749	48.8034	4.32851	0	27.6298	43.4422	141.166	50.3767	82.7793	31.6336	44.9776	8	11	19	-	-	-
hsa-miR-99a-5p	41.6135	1.5146	0.680653	0.0260671	0.0937412	15.2901	21.8188	0	10.4933	9.73468	25.3884	40.6675	24.7233	63.7111	219.448	76.8205	130.142	62.7634	34.3997	39.9751	21.0629	0	1.93757	46.5633	13.5572	15.3871	7	12	19	-	-	-
hsa-miR-381-3p	329.692	-0.953314	0.43522	0.0284939	0.100535	278.279	926.088	661.046	340.451	482.768	352.616	325.602	407.137	535.173	101.284	15.3641	257.961	443.672	62.3494	345.667	381.765	309.04	111.41	175.906	355.501	54.4466	8	13	21	329.692	215.886	0.654812
hsa-miR-361-3p	67.8944	-0.991082	0.460874	0.0315203	0.109154	94.7985	59.7998	116.856	83.9468	66.7006	145.983	143.779	79.7527	63.7111	0	67.6021	18.5918	112.541	17.1998	44.678	31.5943	0	33.9074	113.822	42.9313	87.588	8	11	19	-	-	-
hsa-miR-363-3p	780.499	0.682641	0.31855	0.0321158	0.109194	811.597	328.091	455.482	899.319	608.958	316.65	522.38	596.151	506.503	995.958	845.026	653.035	670.919	1154.54	399.163	558.166	541.774	1052.1	1743.54	477.516	2253.61	8	13	21	780.499	473.251	0.606344
hsa-miR-136-3p	84.9597	-1.43898	0.681725	0.0347903	0.116175	60.5487	298.191	137.327	97.9379	143.857	86.0384	137.482	163.094	181.577	0	0	106.903	54.1064	0	142.852	56.6065	0	46.5016	5.17371	48.2036	17.7543	8	9	17	-	-	-
hsa-miR-769-5p	297.968	0.522665	0.251852	0.0379601	0.124536	299.686	213.34	228.594	256.504	189.285	327.933	245.579	102.482	445.978	540.18	310.355	262.609	328.967	202.098	268.656	288.298	198.396	466.953	413.896	439.104	228.439	8	13	21	297.968	108.883	0.365419
hsa-miR-17-5p	210.392	-0.831846	0.410879	0.0429133	0.138358	455.644	187.48	256.742	260.002	318	174.193	363.646	312.232	315.37	0	150.568	139.438	233.739	303.147	205.166	136.909	3.81531	165.662	93.1267	122.015	221.337	8	12	20	-	-	-
hsa-miR-106b-5p	106.759	-0.777764	0.385755	0.0437775	0.13866	212.226	72.7294	162.063	195.487	148.183	63.471	194.154	96.8995	92.3811	101.284	110.622	127.818	170.976	42.9996	60.5505	28.9614	26.7072	70.7211	108.648	24.855	130.198	8	13	21	106.759	57.6965	0.540438
hsa-miR-23b-3p	80.4569	-0.858917	0.427439	0.0444897	0.13866	128.437	78.3862	84.4433	82.0035	120.061	112.837	175.001	124.813	47.7833	0	49.1651	23.2397	75.7489	27.9497	96.9984	80.3022	0	111.41	108.648	103.186	59.1811	8	11	19	-	-	-
hsa-miR-181c-5p	318.474	-0.565535	0.288171	0.0497048	0.152374	384.698	362.839	329.243	361.049	479.163	400.572	533.925	352.108	267.587	101.284	580.763	281.2	315.981	178.448	386.23	139.542	293.779	450.484	196.601	146.87	145.585	8	13	21	318.474	133.564	0.419389
hsa-miR-126-3p	1888.72	-0.632743	0.330918	0.0558654	0.168497	3253.12	1988.34	2073.55	1554.96	2462.51	2087.49	3246.05	2723.15	1564.11	219.448	2369.14	4129.69	1501.99	1094.34	2854.1	1095.27	991.981	987.189	1360.68	1061.98	1043.95	8	13	21	1888.72	967.058	0.512018
hsa-miR-26b-5p	4911.56	-0.424899	0.224316	0.0581988	0.172749	8347.16	6653.53	4026.83	5505.51	6286.8	5464.85	5864.51	4533.14	3526.41	3190.44	5143.9	6014.43	2874.13	6417.69	5445.43	4461.38	4868.34	2988.69	1821.14	4520.59	5187.81	8	13	21	4911.56	1512.61	0.307969
hsa-miR-152-3p	24.2947	-1.27297	0.687909	0.0642438	0.187712	9.78565	34.7485	37.5303	35.3665	45.4285	46.5454	58.7711	46.6553	3.18555	0	0	9.29588	32.4638	15.0499	29.9813	1.31643	0	40.6889	0	44.4377	18.9379	8	9	17	-	-	-
hsa-miR-181d-5p	159.059	0.669955	0.363715	0.0654787	0.188377	113.147	161.217	54.5896	95.2174	143.136	189.002	73.4638	74.9675	168.834	658.345	199.733	148.734	209.933	148.349	128.155	59.2393	80.1215	152.099	134.516	251.562	95.8733	8	13	21	159.059	125.866	0.791319
hsa-miR-146b-5p	2426.05	0.577249	0.322443	0.0734158	0.208011	918.628	2369.36	1091.79	1621.42	1583.51	4385.14	1504.96	1374.14	1003.45	7410.6	2750.17	2825.95	2294.11	3962.41	2620.72	2528.86	2830.96	1140.26	2302.3	2385.32	2042.93	8	13	21	2426.05	1461.98	0.602619
hsa-miR-941	210.757	0.757096	0.424922	0.0747933	0.208752	170.637	170.106	82.7373	224.635	130.877	102.964	174.739	116.439	210.247	405.135	52.238	190.565	71.4204	51.5995	114.634	204.047	717.278	539.612	393.202	203.359	99.4242	8	13	21	210.757	169.681	0.805102
hsa-miR-27b-3p	12264.4	-0.485936	0.27582	0.078106	0.214791	13772.1	14162.8	16048.5	11577.7	14281.5	18799.4	15658.3	14928.1	8916.36	8558.48	17293.8	27276.4	7087.93	10689.7	16351	5884.44	7577.21	5097.73	7098.32	9349.23	7143.15	8	13	21	12264.4	5399.45	0.440254
hsa-miR-144-5p	2654.84	0.626546	0.359292	0.0811875	0.22003	2837.84	1053.77	910.964	3324.45	2612.5	1176.33	1779.92	2194.79	2497.47	2093.2	4348.04	3028.13	1872.08	6961.64	1114.6	1633.69	3143.82	2499.46	3616.42	582.962	6469.67	8	13	21	2654.84	1661.44	0.625814
hsa-miR-32-5p	43.791	-1.18679	0.696784	0.088523	0.236483	50.1515	46.062	75.0607	73.4534	99.5101	20.4518	114.918	65.3972	0	0	39.9467	37.1835	97.3914	0	28.8056	9.21501	0	46.5016	0	33.8931	81.6698	8	8	16	-	-	-
hsa-miR-1260b	56.4172	-1.1246	0.664131	0.0903894	0.238068	50.1515	60.2038	69.9429	19.4321	71.7482	81.1018	306.974	27.9134	35.0411	0	0	0	60.5991	49.4496	49.381	75.0365	57.2296	24.2196	0	33.8931	112.444	8	9	17	-	-	-
hsa-miR-29a-3p	161.797	-0.726184	0.431958	0.0927345	0.240339	119.874	109.498	240.535	230.465	196.136	358.964	287.821	149.536	79.6388	236.329	135.204	209.157	64.9276	75.2493	125.216	48.7079	221.288	78.4714	367.333	52.7226	10.6526	8	13	21	161.797	101.297	0.626074
hsa-miR-342-5p	68.4307	-0.753526	0.449713	0.0938223	0.240339	99.0797	110.71	63.9722	112.318	67.4217	136.11	88.419	60.612	86.0099	0	107.549	62.7472	38.9566	12.8999	57.0233	48.7079	0	68.7836	118.995	73.0585	23.6724	8	11	19	-	-	-
hsa-miR-33a-5p	17.8887	-1.13988	0.685148	0.0961729	0.243031	44.647	8.08105	32.4126	13.6025	27.0408	22.5675	27.2866	45.459	3.18555	0	0	0	17.314	6.44994	23.5148	5.26572	45.7837	12.5942	0	12.0509	28.4069	8	9	17	-	-	-
hsa-miR-148b-5p	46.8362	-0.968498	0.594604	0.103353	0.250981	66.6648	54.143	63.9722	64.5146	78.238	33.8512	103.899	80.949	105.123	0	0	55.7753	38.9566	8.59992	32.9207	10.5314	0	42.6264	5.17371	51.2163	86.4043	8	10	18	-	-	-
hsa-miR-338-3p	28.4941	-1.08828	0.663212	0.100813	0.250981	38.531	24.2431	52.0307	51.3008	22.3537	21.8622	96.2901	39.0788	0	0	0	16.2678	32.4638	0	43.5023	10.5314	3.81531	31.9698	46.5633	47.4504	20.1216	8	9	17	-	-	-
hsa-miR-425-5p	849.883	-0.42761	0.263543	0.104687	0.250981	1088.65	686.485	749.754	1505.21	1199.53	689.718	1227.37	954.639	872.842	337.613	912.628	553.105	469.643	1074.99	551.421	427.84	831.738	816.684	682.929	625.14	1589.6	8	13	21	849.883	336.822	0.396316
hsa-miR-484	203.255	-0.696214	0.427236	0.103191	0.250981	395.096	212.128	295.978	278.657	303.938	94.5012	418.481	152.726	159.278	0	58.3836	76.691	225.082	242.948	183.415	176.402	45.7837	304.198	77.6056	97.1603	469.898	8	12	20	-	-	-
hsa-miR-181c-3p	63.6568	-0.870385	0.543083	0.109007	0.258028	59.9371	56.1633	137.327	62.9601	106.721	58.5343	168.704	69.7836	28.67	0	0	39.5075	123.362	53.7495	79.3623	44.7586	0	85.2529	36.2159	100.926	24.856	8	10	18	-	-	-
hsa-miR-19b-3p	500.83	0.431139	0.272965	0.114228	0.266854	460.537	310.312	379.568	493.187	407.414	373.068	531.826	335.36	525.616	708.987	338.01	257.961	380.909	1128.74	335.673	439.687	270.887	758.557	646.713	549.069	885.349	8	13	21	500.83	219.766	0.438803
hsa-miR-7641	126.586	1.41366	0.898385	0.115589	0.266854	21.4061	40.8093	18.7652	12.4366	189.285	62.0605	58.7711	97.697	60.5255	0	0	0	21.6425	101.049	603.741	362.018	57.2296	416.576	25.8685	27.8677	480.55	8	10	18	-	-	-
hsa-miR-3158-3p	71.6617	0.906751	0.597176	0.128914	0.293987	83.178	16.5662	46.06	73.4534	51.9183	16.9256	14.4304	59.017	38.2266	337.613	49.1651	67.3951	71.4204	171.998	10.5816	36.86	0	49.4079	82.7793	11.2977	216.603	8	12	20	-	-	-
hsa-miR-199a-5p	203.036	-0.529499	0.352151	0.132681	0.298932	214.061	271.523	194.475	216.085	261.034	277.862	394.081	179.045	334.483	202.568	70.6749	104.579	253.218	55.8995	268.068	154.022	156.428	173.412	46.5633	353.995	81.6698	8	13	21	203.036	97.8352	0.481863
hsa-miR-23a-3p	293.455	-0.468329	0.318765	0.14178	0.311915	488.059	241.219	255.036	436.834	374.605	230.611	528.415	252.417	194.319	523.3	396.394	306.764	164.483	60.1995	256.311	223.793	236.549	230.57	325.943	347.969	88.7716	8	13	21	293.455	129.205	0.440288
hsa-miR-340-3p	20.6264	-1.12128	0.760045	0.140139	0.311915	35.473	22.6269	40.0892	17.1003	33.8911	25.3884	39.3556	39.8763	28.67	0	0	0	56.2706	0	8.81803	7.89858	0	23.2508	0	24.855	29.5905	8	7	15	-	-	-
hsa-miR-148a-5p	190.746	0.572519	0.39512	0.147345	0.319221	140.669	257.381	98.0907	160.509	158.639	139.636	109.146	100.09	328.112	472.658	61.4564	99.9307	396.059	113.949	161.076	300.146	45.7837	364.262	62.0845	314.076	121.913	8	13	21	190.746	123.854	0.649315
hsa-miR-335-5p	107.605	-0.908636	0.628902	0.148515	0.319221	212.226	120.408	118.562	125.143	170.898	141.752	232.723	100.887	210.247	0	9.21846	13.9438	155.826	17.1998	141.089	117.162	0	83.3153	0	250.056	39.0595	8	10	18	-	-	-
hsa-miR-423-5p	36220.9	0.394746	0.276421	0.153274	0.325707	34409.4	25283.6	32751.2	37551.8	34942.8	25233.9	19067	33292	65832.7	15327.6	23534.7	34106.6	26267.6	32664.7	33387.4	33712.4	34425.5	22242.3	70631.4	42603.7	83370.7	8	13	21	36220.9	17048.9	0.470692
hsa-miR-215-5p	19.1594	-1.23796	0.895933	0.167045	0.350983	1.22321	0	59.7074	35.7551	21.6326	82.5123	35.1577	9.17156	6.37111	0	0	4.64794	2.16425	2.14998	68.7807	22.3793	0	14.5317	5.17371	20.3359	10.6526	7	10	17	-	-	-
hsa-miR-93-5p	2021.53	-0.329611	0.240098	0.169809	0.352825	3040.28	1626.31	1781.84	2822.32	2791.69	1490.16	2385.21	2568.04	1525.88	2093.2	2356.85	1828.96	963.093	3108.87	1189.85	1345.39	1533.75	1657.59	1728.02	1352.71	3262.06	8	13	21	2021.53	688.976	0.340819
hsa-miR-451a	12973.7	-0.483386	0.355213	0.173566	0.35667	24317.3	4700.34	9951.51	26922.8	26287.2	7026.24	9280.32	17520.9	9789.21	6279.6	7946.31	12986.3	8343.2	11923.8	6527.11	8301.4	7287.24	16287.2	14450.2	4000.14	32320	8	13	21	12973.7	8106.28	0.624823
hsa-miR-130b-5p	33.2684	-0.77582	0.578062	0.179562	0.364979	58.1023	40.4052	79.3255	12.4366	52.2788	20.4518	54.8355	48.6491	15.9278	0	70.6749	51.1273	38.9566	17.1998	69.3685	23.6957	0	21.3132	0	12.0509	11.8362	8	10	18	-	-	-
hsa-miR-130b-3p	344.638	-0.531775	0.403445	0.187475	0.369593	524.144	513.955	398.333	366.101	492.142	394.93	314.845	403.15	331.298	337.613	0	341.623	209.933	599.845	272.183	264.602	87.7521	233.477	336.291	454.168	361.004	8	12	20	-	-	-
hsa-miR-181a-5p	39522.9	0.267927	0.203401	0.187761	0.369593	29278.1	33078.6	38942.8	29585	30662.8	46318.3	43671.9	29181.9	40714.6	39686.4	42948.8	61408.6	46315	47976.8	25403.6	21722.4	35993.6	54813.7	48539.7	29777.7	53961.3	8	13	21	39522.9	10609.9	0.268449
hsa-miR-19a-3p	140.337	0.45216	0.343047	0.18748	0.369593	112.535	46.466	130.503	156.623	138.809	82.5123	141.155	94.1082	101.938	320.732	199.733	58.0992	151.498	257.998	74.6593	122.428	91.5674	109.472	98.3004	126.534	331.414	8	13	21	140.337	77.5049	0.552276
hsa-miR-500a-3p	136.534	0.436155	0.332605	0.189746	0.36961	134.553	106.67	155.239	97.1606	98.0679	113.543	70.3154	129.598	245.288	0	113.694	95.2827	116.87	159.099	57.6111	118.479	202.211	164.693	305.249	246.29	137.3	8	12	20	-	-	-
hsa-miR-16-5p	23136.5	-0.334598	0.256508	0.192084	0.370307	31838.2	17190.8	18348.9	38031.4	32554.6	18088.5	25770.8	30466.3	14835.1	21674.7	16261.4	19528.3	14230	34386.8	12207.1	16346.1	20194.4	19656.6	30907.7	11721.7	41626.8	8	13	21	23136.5	8907.4	0.384993
hsa-miR-181b-5p	1506.45	0.352209	0.274808	0.199963	0.381561	1064.19	1640.45	1243.62	806.433	1079.11	1999.34	1137.12	1330.67	1452.61	911.554	3423.12	3430.18	1214.15	1554.44	1206.89	795.123	1106.44	1429.92	1241.69	1708.97	1859.47	8	13	21	1506.45	713.503	0.473632
hsa-miR-7706	34.626	0.939444	0.74096	0.204843	0.386925	37.3078	18.5864	35.8244	35.3665	28.483	0	11.8067	12.7604	28.67	0	79.8933	41.8314	80.0774	0	45.8538	69.7708	0	63.9396	0	73.0585	63.9155	7	9	16	-	-	-
hsa-miR-24-3p	149.667	0.63552	0.510351	0.213036	0.398378	72.1692	118.387	58.8544	134.47	84.3672	196.055	149.027	80.949	0	0	267.335	165.002	112.541	238.648	165.191	140.858	560.851	127.879	310.422	94.9007	65.0992	8	11	19	-	-	-
hsa-miR-486-3p	352.167	0.438155	0.359785	0.22329	0.413418	367.574	183.44	242.241	422.066	464.02	152.33	195.991	292.692	321.741	101.284	153.641	406.695	298.667	361.197	231.032	701.657	198.396	383.638	615.671	207.878	1093.67	8	13	21	352.167	227.681	0.646514
hsa-miR-20a-5p	88.7394	-0.582784	0.486482	0.230934	0.415285	193.878	51.7187	34.1185	112.318	160.442	74.0495	141.155	138.371	63.7111	0	89.1118	65.0711	25.971	62.3494	114.634	71.0872	0	46.5016	87.953	106.198	224.888	8	11	19	-	-	-
hsa-miR-323b-3p	55.6865	-0.900465	0.751711	0.230961	0.415285	69.7228	147.075	92.1199	75.7853	37.8571	135.405	24.1381	49.4467	140.164	0	0	104.579	25.971	15.0499	88.7682	94.7829	0	27.1259	0	41.4249	0	8	8	16	-	-	-
hsa-miR-4433b-5p	71.6989	-0.903713	0.749359	0.227825	0.415285	185.927	64.6484	128.797	83.9468	110.326	66.2919	109.409	55.0293	0	101.284	0	30.2116	194.783	42.9996	79.3623	190.882	0	37.7825	0	1.50636	22.4888	8	9	17	-	-	-
hsa-let-7e-5p	1216.52	-0.367047	0.309574	0.235759	0.419875	1929.61	1527.32	676.399	1230.83	1902.95	2101.59	792.097	1154.02	1350.67	945.316	1093.92	1794.1	1313.7	1322.24	1511.41	993.904	217.473	1383.42	372.507	1162.91	770.537	8	13	21	1216.52	493.61	0.405755
hsa-miR-652-3p	93.2484	-0.535001	0.454423	0.239068	0.421752	132.106	62.6281	121.974	132.527	141.333	55.7134	126.2	160.303	197.504	0	58.3836	144.086	51.9421	163.399	60.5505	34.2272	95.3827	53.283	0	45.944	120.729	8	11	19	-	-	-
hsa-let-7d-3p	420.535	-0.352837	0.302719	0.243793	0.422211	546.162	555.168	618.398	497.462	547.666	362.49	443.669	341.341	229.36	185.687	291.918	418.314	476.136	195.648	715.436	539.736	144.982	631.646	139.69	424.794	525.528	8	13	21	420.535	170.12	0.404533
hsa-miR-424-3p	94.9653	0.595451	0.510927	0.243844	0.422211	154.736	32.7283	50.3248	95.9947	116.816	35.9669	44.3407	51.0417	70.0822	0	215.097	167.326	73.5846	88.1492	58.7869	118.479	0	90.0968	206.948	52.7226	271.049	8	11	19	-	-	-
hsa-miR-128-3p	501.494	-0.25028	0.222204	0.260016	0.446083	880.709	476.782	523.719	638.539	634.918	343.448	486.435	481.307	544.73	337.613	715.967	332.328	294.339	417.096	503.804	412.042	408.238	521.205	367.333	497.099	713.723	8	13	21	501.494	148.431	0.295978
hsa-miR-150-3p	66.5494	0.523946	0.491548	0.286465	0.482806	9.78565	71.5173	67.384	50.5235	63.8162	91.6803	48.0139	18.3431	60.5255	0	141.35	88.3108	207.768	58.0495	25.2784	32.9107	103.013	62.9709	144.864	21.8422	29.5905	8	12	20	-	-	-
hsa-miR-421	204.379	-0.309596	0.290525	0.286585	0.482806	318.034	175.763	179.975	259.224	251.299	272.22	251.614	147.941	73.2677	236.329	150.568	285.848	84.4059	245.098	122.865	156.655	179.32	164.693	124.169	257.588	355.086	8	13	21	204.379	76.3079	0.373365
hsa-miR-409-3p	1220.1	-0.403905	0.383584	0.292351	0.483802	507.019	2503.51	1438.09	1335.76	1318.15	2708.09	622.868	1066.69	2147.06	1147.88	614.564	1229.38	1826.63	309.597	1410.89	1935.15	1209.45	534.768	258.685	1154.63	343.25	8	13	21	1220.1	705.818	0.578491
hsa-miR-660-5p	190.635	0.426659	0.403614	0.290468	0.483802	212.838	88.0834	211.535	198.208	140.612	151.625	128.037	137.573	197.504	0	233.534	409.019	151.498	296.697	105.816	110.58	30.5225	298.385	248.338	158.168	494.754	8	12	20	-	-	-
hsa-miR-4446-3p	191.813	0.547028	0.537157	0.308499	0.506047	145.562	176.167	121.974	96.772	164.408	180.54	162.67	130.794	633.925	793.39	0	32.5356	112.541	98.8991	185.179	277.767	144.982	100.753	51.7371	338.178	79.3026	8	12	20	-	-	-
hsa-miR-628-3p	38.2748	0.860605	0.873436	0.324472	0.52762	51.9863	11.7175	26.4418	37.6983	3.96598	25.3884	23.351	23.1283	86.0099	0	0	0	0	0	2.93934	27.645	137.351	52.3143	175.906	108.458	9.46897	8	8	16	-	-	-
hsa-miR-342-3p	360.935	-0.43419	0.446518	0.330857	0.533364	302.132	399.608	292.566	382.813	395.156	851.921	654.353	171.069	598.884	0	384.103	374.159	709.875	75.2493	125.804	134.276	331.932	353.606	517.371	454.921	69.8336	8	12	20	-	-	-
hsa-miR-1307-5p	101.918	-0.509539	0.536978	0.342672	0.547689	86.2361	115.963	100.65	156.234	77.1564	90.2698	322.716	59.017	280.329	0	0	81.3389	8.65702	62.3494	135.21	68.4543	106.829	102.691	41.3896	128.794	115.995	8	11	19	-	-	-
hsa-miR-744-5p	2001.62	-0.275771	0.297797	0.354426	0.561675	2591.36	2512.4	1980.58	1885.69	2321.18	2242.64	2540.27	1890.14	3723.91	1131	860.39	1631.43	2588.45	1074.99	2135.14	3222.62	866.075	1521.96	745.014	3375.76	1193.09	8	13	21	2001.62	854.439	0.426873
hsa-miR-125a-5p	440.61	-0.280484	0.306223	0.359694	0.56339	415.279	470.317	376.156	294.591	593.455	550.787	771.37	470.142	688.08	692.106	331.865	750.642	536.735	227.898	484.404	280.399	225.103	512.486	165.559	215.41	200.032	8	13	21	440.61	190.15	0.43156
hsa-miR-126-5p	35990.5	-0.239	0.261934	0.361534	0.56339	39680.2	38149	39607.3	28843.1	39989.4	45971.3	45913.1	39838.5	33881.5	21083.9	38072.3	70065.3	31366.5	17444.9	55399	25035.9	16169.3	24147.9	39123.6	48040.1	17979.2	8	13	21	35990.5	13375.3	0.371633
hsa-miR-151a-3p	15898.7	0.246835	0.272671	0.365334	0.564607	14325.6	17229.2	11910.8	10936.8	14793.5	19714.1	14180.6	10937.7	18195.9	16340.5	6867.75	11236.4	22941.1	8810.62	19399.1	22718.9	8359.34	22376.9	13938	37120.5	11540.3	8	13	21	15898.7	6809.91	0.42833
hsa-miR-151a-5p@	3608.67	-0.260653	0.295279	0.377379	0.578442	5350.92	3597.68	3261.73	2939.69	4018.26	4157.35	5728.08	3120.72	5609.76	2565.86	845.026	2565.66	5280.78	2109.13	3571.89	4941.88	1907.65	3497.31	1784.93	6246.88	2680.9	8	13	21	3608.67	1474.72	0.408659
hsa-miR-222-3p	1847.9	-0.284283	0.345977	0.411257	0.615241	3226.82	3341.51	3220.79	1274.75	1349.15	1576.2	1297.16	1361.78	1522.69	422.016	1090.85	878.46	2841.67	1027.69	2900.54	1155.83	1865.69	2848.22	719.145	3582.88	1301.98	8	13	21	1847.9	992.225	0.536949
hsa-miR-320a	1631.21	0.226037	0.27426	0.409844	0.615241	1851.93	1287.72	1997.64	1085.48	1240.27	1504.97	1143.67	1665.24	1586.41	3696.86	2369.14	2528.48	1123.25	1294.29	989.971	1072.89	2376.94	652.959	1070.96	1810.65	1905.63	8	13	21	1631.21	694.762	0.425919
hsa-miR-9-5p	14.5864	0.657706	0.799185	0.410525	0.615241	15.9017	15.758	8.52962	20.598	6.12924	8.4628	6.82164	6.77898	6.37111	624.584	0	2.32397	51.9421	2.14998	8.23016	32.9107	3.81531	92.0343	10.3474	6.02544	1.18362	8	12	20	-	-	-
hsa-miR-3605-3p	16.2128	0.589734	0.724644	0.415745	0.617018	23.2409	16.5662	27.2948	8.16149	4.68707	7.75756	9.18298	5.58269	0	0	49.1651	11.6198	32.4638	23.6498	31.7449	40.8093	0	34.8762	0	3.01272	10.6526	8	9	17	-	-	-
hsa-let-7g-5p	2368.56	-0.219147	0.27399	0.423807	0.619155	2975.45	2277.64	1789.51	2760.92	3323.49	2600.19	2284.2	2758.64	1468.54	1823.11	2384.51	2795.73	1123.25	4233.31	1628.98	2147.1	1842.79	1398.92	1164.08	1730.06	5229.24	8	13	21	2368.56	1004.08	0.423921
hsa-miR-4435	23.6425	0.686969	0.855715	0.42209	0.619155	13.4553	47.6782	16.2063	22.9299	14.0612	9.16803	15.7422	0	0	0	0	39.5075	34.6281	0	32.9207	32.9107	0	38.7513	77.6056	67.7862	33.1414	7	8	15	-	-	-
hsa-miR-181a-3p	141.591	-0.296978	0.376797	0.4306	0.619402	132.718	117.983	295.978	111.152	125.469	192.529	229.574	76.5626	146.535	151.926	92.1846	120.846	220.754	111.799	106.404	90.8336	171.689	240.258	0	134.066	104.159	8	12	20	-	-	-
hsa-miR-584-5p	1365.85	-0.276371	0.350047	0.429804	0.619402	1472.13	1768.54	1647.07	1122.4	1492.29	1806.81	1475.84	1480.61	694.451	860.913	344.156	413.667	1398.11	836.342	1259.22	1928.57	686.756	1180.95	895.051	4567.29	1351.7	8	13	21	1365.85	859.64	0.629381
hsa-miR-328-3p	50.2211	-0.506223	0.661123	0.443853	0.633592	68.4996	44.0417	75.9136	24.8731	55.1632	40.9035	102.849	65.796	3.18555	185.687	49.1651	32.5356	73.5846	0	78.7744	44.7586	0	58.127	0	43.6845	7.10173	8	10	18	-	-	-
hsa-miR-3615	233.353	-0.199432	0.263879	0.449787	0.637198	305.19	197.178	297.684	303.918	225.7	215.096	232.723	271.558	308.999	0	172.078	169.65	170.976	247.248	249.256	148.757	312.855	217.976	367.333	228.214	258.029	8	12	20	-	-	-
hsa-miR-30e-3p	1191.99	0.204124	0.278118	0.462981	0.646101	868.477	1479.24	939.111	909.423	1288.22	1550.81	794.196	862.126	962.037	2464.57	596.127	815.713	662.262	1070.69	1017.01	1640.27	2418.91	1068.57	838.14	1870.9	914.939	8	13	21	1191.99	529.875	0.444531
hsa-miR-432-5p	45.3538	0.377246	0.511542	0.460838	0.646101	28.1337	87.2753	46.06	36.921	28.483	41.6087	29.1232	12.7604	98.7522	0	61.4564	9.29588	67.0919	12.8999	71.1321	82.9351	80.1215	6.78148	56.9108	74.5649	20.1216	8	12	20	-	-	-
hsa-miR-1285-3p	71.193	0.458972	0.65107	0.480841	0.666054	67.888	49.6985	50.3248	87.8332	62.7346	40.9035	57.7216	47.0541	181.577	67.5225	0	23.2397	0	23.6498	48.7931	110.58	0	127.879	82.7793	100.926	263.947	8	10	18	-	-	-
hsa-miR-100-5p	33.68	0.523679	0.758389	0.489871	0.670448	18.3481	25.0513	24.7359	15.9343	37.8571	0	43.2912	50.2442	76.4533	0	0	13.9438	95.2272	32.2497	14.1089	48.7079	0	13.563	5.17371	52.7226	139.667	7	10	17	-	-	-
hsa-miR-103a-3p	7225.24	0.108826	0.158079	0.491184	0.670448	7809.56	7495.17	6292.3	6644.62	8098.17	6390.12	6150.23	6258.59	6922.21	7241.79	4606.16	6093.45	7698.25	9625.46	6791.65	7364.11	6814.14	8715.17	6606.82	7815.75	10296.3	8	13	21	7225.24	1267.82	0.175472
hsa-miR-194-5p	38.7247	0.358612	0.538577	0.505506	0.680069	55.0443	20.2026	17.0592	29.9255	43.2653	23.2727	44.3407	36.6862	19.1133	0	89.1118	34.8595	38.9566	12.8999	52.3203	43.4422	0	22.282	36.2159	30.8804	163.34	8	11	19	-	-	-
hsa-miR-28-3p	7850.93	0.196485	0.293764	0.503589	0.680069	5703.2	9809.59	7315.86	5357.82	8084.83	9193.42	7064.6	5093.4	6469.86	5317.4	4492.46	7583.11	15262.3	4693.41	9675.15	11427.9	4780.58	14366.1	3269.78	15209.7	4698.98	8	13	21	7850.93	3624.06	0.461609
hsa-miR-1304-3p	72.653	-0.40181	0.609488	0.50973	0.680853	94.7985	126.468	113.444	62.9601	114.653	57.8291	79.236	44.2627	38.2266	0	0	23.2397	101.72	19.3498	62.902	59.2393	0	281.916	82.7793	129.547	33.1414	8	10	18	-	-	-
hsa-miR-107	3603.38	-0.20983	0.323352	0.516391	0.684858	4712.4	2220.67	4869.56	5271.55	5307.2	2466.9	2577.27	4054.63	2882.93	1519.26	1478.03	5075.55	1718.42	3848.47	2494.92	2676.3	2636.38	4384.71	3518.12	1746.63	10211.1	8	13	21	3603.38	1986.07	0.551169
hsa-miR-127-3p	38.5735	-0.43175	0.685403	0.528745	0.686635	18.3481	113.943	48.6189	45.8598	17.6666	28.2093	35.6824	64.2009	98.7522	0	15.3641	0	47.6136	0	27.6298	100.049	7.63062	18.4069	31.0422	85.1094	5.91811	8	10	18	-	-	-
hsa-miR-1468-5p	64.6953	0.388975	0.61037	0.523944	0.686635	70.3344	77.174	58.8544	31.48	56.2448	71.9338	33.8458	29.9073	121.051	151.926	230.462	69.7191	80.0774	0	50.5567	40.8093	0	40.6889	0	76.0712	67.4664	8	10	18	-	-	-
hsa-miR-30a-3p	152.181	0.322153	0.508791	0.52662	0.686635	77.062	102.225	125.385	75.008	118.619	281.388	114.656	161.1	156.092	101.284	485.506	701.839	67.0919	98.8991	168.718	51.3407	125.905	26.1571	56.9108	74.5649	26.0397	8	13	21	152.181	160.944	1.05759
hsa-miR-16-2-3p	383.265	-0.284899	0.468315	0.542956	0.700227	613.438	193.945	301.949	617.941	610.04	211.57	422.417	490.08	200.69	0	338.01	376.483	229.411	763.243	146.967	238.274	83.9368	356.512	377.681	107.705	1368.27	8	12	20	-	-	-
hsa-miR-1261	61.2945	-0.416634	0.698086	0.550625	0.700455	71.5576	27.0715	53.7366	77.7285	68.8639	113.543	85.7952	67.391	66.8966	253.21	0	44.1554	34.6281	0	109.344	117.162	0	40.6889	0	21.0891	34.325	8	9	17	-	-	-
hsa-miR-374a-5p	86.4701	0.233134	0.388077	0.548013	0.700455	39.1426	96.1645	84.4433	109.597	56.6054	59.9448	103.112	57.0232	38.2266	202.568	178.224	79.0149	21.6425	116.099	54.6718	64.505	83.9368	74.5963	201.775	51.9695	42.6104	8	13	21	86.4701	51.4895	0.59546
hsa-let-7i-5p	17207.2	-0.160683	0.288933	0.578126	0.727339	18524.2	21917.4	16696.7	15670.5	20935.3	20790.3	14869.6	17846.3	13506.7	27144.1	13886.1	14694.5	5672.51	35358.6	10621	15781.4	14807.2	8090.3	7455.31	16161.7	30920.9	8	13	21	17207.2	7314.37	0.425077
hsa-miR-204-5p	76.9951	0.35942	0.662245	0.587316	0.727339	19.5713	71.5173	95.5318	49.3576	50.1156	130.468	71.3649	40.2751	117.865	0	125.986	392.751	140.677	118.249	47.6174	48.7079	0	5.8127	0	27.1145	63.9155	8	10	18	-	-	-
hsa-miR-30c-1-3p	33.3592	-0.335199	0.609019	0.58205	0.727339	32.415	46.8701	22.177	23.3185	45.4285	72.639	38.8309	27.9134	0	0	141.35	25.5637	8.65702	47.2996	21.7511	28.9614	0	34.8762	41.3896	31.6336	9.46897	8	10	18	-	-	-
hsa-miR-589-5p	127.91	0.237043	0.433175	0.584227	0.727339	149.843	113.539	92.1199	125.92	154.313	57.8291	101.275	120.028	121.051	270.09	0	18.5918	162.319	116.099	131.095	189.566	141.166	144.349	82.7793	173.985	220.154	8	12	20	-	-	-
hsa-miR-30a-5p	3093.04	0.207455	0.408506	0.611567	0.752388	2137.55	1611.36	3741.09	1952.93	2288.01	3808.26	4617.99	2427.67	2618.53	1789.35	8563.95	9848.98	3248.55	2784.22	4225.01	1016.28	1411.66	804.09	3947.54	778.035	1332.76	8	13	21	3093.04	2336.9	0.755537
hsa-miR-339-3p	65.1936	-0.228876	0.47405	0.629231	0.76906	118.039	86.8713	66.5311	34.5892	76.4353	45.1349	108.622	45.459	31.8555	0	125.986	88.3108	64.9276	12.8999	58.7869	57.9229	148.797	60.0645	0	96.4071	41.4267	8	11	19	-	-	-
hsa-miR-130a-3p	1173.97	-0.115078	0.268567	0.668294	0.806328	1541.85	1299.84	1219.74	991.815	1702.49	1138.25	946.634	1041.97	1108.57	641.464	1278.29	1526.85	636.291	1442.64	1112.84	946.513	663.864	806.027	486.328	2380.05	1741.11	8	13	21	1173.97	448.379	0.381934
hsa-miR-877-5p	198.229	0.36027	0.84093	0.668347	0.806328	222.624	204.047	202.152	125.92	184.238	181.95	130.923	101.286	767.718	0	3.07282	11.6198	162.319	32.2497	92.2954	442.32	0	210.226	15.5211	969.343	102.975	8	11	19	-	-	-
hsa-miR-671-3p	245.831	0.181118	0.444269	0.683511	0.819336	267.271	261.422	185.946	151.182	217.047	303.25	263.158	157.113	219.803	607.703	227.389	144.086	441.508	148.349	219.863	388.347	0	369.106	98.3004	421.781	69.8336	8	12	20	-	-	-
hsa-miR-144-3p	2715.28	-0.143785	0.361332	0.690681	0.822658	3404.8	861.844	1931.11	6081.09	4760.62	1545.17	2076.93	2416.51	1761.61	2160.72	2323.05	2547.07	1701.1	3654.97	1385.02	1637.64	1793.2	2479.11	4532.17	755.44	7211.8	8	13	21	2715.28	1679.46	0.618523
hsa-miR-221-5p	19.4303	-0.312418	0.807418	0.698805	0.827066	20.1829	22.6269	5.97074	14.3798	20.9115	43.7244	27.2866	23.9258	25.4844	0	0	0	10.8213	0	6.46656	13.1643	87.7521	35.845	0	45.944	3.55086	8	8	16	-	-	-
hsa-miR-320b	41.0954	0.203502	0.567925	0.720099	0.846909	31.1918	71.5173	40.0892	29.1482	20.551	43.0192	22.5639	45.8578	219.803	0	70.6749	53.4513	19.4783	17.1998	32.9207	40.8093	0	16.4693	15.5211	30.1272	42.6104	8	11	19	-	-	-
hsa-miR-889-3p	189.944	-0.185782	0.540417	0.731015	0.849664	137.611	433.144	230.3	273.216	202.626	147.394	95.7653	124.813	519.245	135.045	46.0923	123.17	294.339	0	199.875	463.383	76.3062	40.6889	139.69	265.873	40.2431	8	12	20	-	-	-
hsa-miR-98-5p	1187.68	0.115656	0.337097	0.731529	0.849664	1354.7	1342.67	719.9	890.38	1417.66	1398.48	699.743	1207.46	767.718	1755.59	442.486	990.011	352.773	2352.08	987.032	1874.6	1449.82	477.61	507.023	2238.45	1715.07	8	13	21	1187.68	581.879	0.48993
hsa-miR-125b-2-3p	22.3649	0.249454	0.812837	0.758925	0.849815	0	32.7283	11.9415	6.60692	19.1088	38.0826	14.6928	36.6862	12.7422	16.8806	0	44.1554	56.2706	19.3498	49.9689	6.58215	0	16.4693	77.6056	9.79135	0	7	10	17	-	-	-
hsa-miR-140-3p	1639.9	-0.0875654	0.271632	0.747174	0.849815	1854.99	1615.81	1580.54	1971.19	1635.43	1717.95	2018.68	1252.52	1490.84	371.374	740.55	1424.59	1839.62	1685.58	1779.48	1474.4	1041.58	3289.99	1598.68	2617.3	1436.92	8	13	21	1639.9	596.413	0.363688
hsa-miR-185-3p	23.6848	0.213622	0.653062	0.743586	0.849815	43.4238	20.6067	15.3533	27.205	13.7007	5.64186	34.3706	17.1468	0	0	0	39.5075	45.4493	38.6996	32.3328	23.6957	0	19.3757	20.6948	33.8931	66.2828	8	9	17	-	-	-
hsa-miR-210-3p	32.1889	-0.182763	0.560496	0.744369	0.849815	36.0846	9.29321	58.8544	41.5847	56.9659	23.2727	21.7768	37.085	25.4844	0	0	27.8876	17.314	47.2996	25.8662	22.3793	68.6756	36.8137	0	37.659	81.6698	8	10	18	-	-	-
hsa-miR-223-5p	66.3665	-0.186388	0.586571	0.750668	0.849815	42.2006	108.69	53.7366	94.0515	82.204	76.8704	56.1474	64.2009	28.67	0	0	102.255	28.1353	83.8492	43.5023	48.7079	309.04	77.5026	0	57.2417	36.6923	8	10	18	-	-	-
hsa-miR-7977	28.9662	-0.246421	0.801163	0.758403	0.849815	0	67.4768	19.6181	22.1526	24.1564	38.0826	61.3948	17.5456	95.5666	67.5225	79.8933	13.9438	2.16425	4.29996	22.9269	13.1643	38.1531	0	0	14.3104	5.91811	7	11	18	-	-	-
hsa-miR-146b-3p	74.2098	0.131029	0.445672	0.768755	0.855698	77.062	73.1335	29.0007	44.3052	83.6462	122.005	106.523	35.4899	124.237	0	95.2574	32.5356	99.5557	146.199	99.3498	72.4036	53.4143	64.9084	0	129.547	69.8336	8	11	19	-	-	-
hsa-miR-361-5p	48.4728	0.246811	0.87325	0.777456	0.860262	52.5979	15.758	0	46.2484	54.0816	40.9035	76.8746	46.6553	25.4844	371.374	0	0	2.16425	58.0495	54.0839	38.1765	0	22.282	0	67.0331	46.1612	7	9	16	-	-	-
hsa-miR-374a-3p	239.518	-0.0755105	0.284588	0.790753	0.869829	284.395	229.098	261.006	157.012	262.836	324.407	229.312	204.964	117.865	523.3	116.767	404.371	194.783	348.297	129.331	175.085	209.842	287.728	160.385	241.018	168.074	8	13	21	239.518	100.179	0.418251
hsa-miR-186-5p	4427.05	0.0478018	0.214092	0.82332	0.890852	4914.23	3438.08	3781.18	5203.92	4623.25	4098.81	5163.98	3484	5364.47	2498.33	3109.69	4145.96	4631.5	3448.57	3751.19	4161.23	3284.98	4508.71	8329.67	4095.04	6931.28	8	13	21	4427.05	1316.76	0.297436
hsa-miR-21-3p	1367.08	0.0860429	0.374686	0.818372	0.890852	1102.72	1637.22	1455.15	1101.8	1300.84	1402.71	1575.27	978.565	1564.11	0	629.928	964.447	1789.84	1335.14	1653.09	1823.25	1037.76	1857.16	1614.2	2964.52	920.857	8	12	20	-	-	-
hsa-miR-345-5p	110.937	-0.0727774	0.327529	0.824157	0.890852	146.173	82.4267	95.5318	162.841	137.728	72.639	144.566	86.1329	98.7522	0	98.3303	185.918	75.7489	195.648	112.283	140.858	133.536	79.4402	108.648	39.9186	132.566	8	12	20	-	-	-
hsa-miR-146a-5p	3757.59	-0.0524273	0.269415	0.845709	0.908894	2494.12	5190.86	3102.22	3613.99	3656.27	5915.49	2634.47	4107.26	2325.45	7478.12	1932.8	2477.35	2573.3	4676.21	4989.24	4269.18	3086.59	2779.44	2343.69	6467.56	2795.71	8	13	21	3757.59	1528.3	0.406723
hsa-miR-548av-5p@	36.135	-0.0962483	0.599931	0.872541	0.932372	47.0934	17.7783	25.5889	54.7986	41.8231	28.9146	69.0035	23.1283	0	0	0	25.5637	6.49276	103.199	73.4836	36.86	30.5225	34.8762	25.8685	45.1908	68.65	8	10	18	-	-	-
hsa-miR-1307-3p	188.502	-0.0441705	0.344846	0.89808	0.944261	202.441	254.553	183.387	169.059	270.408	168.551	171.853	134.782	124.237	0	46.0923	120.846	233.739	109.649	287.468	256.704	358.639	238.321	165.559	251.562	210.685	8	12	20	-	-	-
hsa-miR-155-5p	250.725	-0.0291325	0.241201	0.903865	0.944261	223.235	253.341	246.506	186.16	250.217	355.437	253.713	258.399	245.288	219.448	405.612	295.144	283.517	195.648	202.227	233.008	278.518	109.472	325.943	311.817	132.566	8	13	21	250.725	68.485	0.273148
hsa-miR-6765-3p	125.92	-0.0702946	0.510644	0.89051	0.944261	25.0757	84.851	97.2377	47.803	52.6394	228.495	117.017	345.728	50.9689	725.867	67.6021	92.9588	80.0774	51.5995	49.381	105.314	133.536	103.66	46.5633	77.5776	60.3647	8	13	21	125.92	155	1.23095
hsa-miR-99b-5p	351.175	-0.037238	0.3021	0.901898	0.944261	401.823	410.113	323.273	331.512	371	287.03	502.178	215.731	420.493	455.777	338.01	237.045	426.358	251.548	251.608	217.211	247.995	484.391	636.366	500.112	65.0992	8	13	21	351.175	130.19	0.370728
hsa-miR-203a-3p	1974.62	-0.0586827	0.532939	0.912321	0.9478	4291.62	1309.94	3168.75	1765.99	1494.09	1588.18	1255.97	1321.5	1248.74	1198.53	8026.21	4977.94	608.155	2736.93	927.069	335.69	2285.37	63.9396	1810.8	137.832	913.755	8	13	21	1974.62	1869.21	0.946619
hsa-miR-1273h-3p	55.4049	0.0295349	0.489191	0.951857	0.98341	81.3432	30.708	46.06	91.331	57.3265	33.1459	52.7365	51.8392	38.2266	0	70.6749	60.4232	209.933	64.4994	27.6298	52.6572	0	42.6264	51.7371	74.5649	26.0397	8	11	19	-	-	-
hsa-miR-125b-5p	15.2749	0.0415791	0.875408	0.962117	0.98666	12.8437	0	0.852962	22.1526	13.3401	9.87326	29.6479	30.7048	22.2989	0	9.21846	20.9157	49.7778	0	5.87869	3.94929	0	6.78148	67.2582	2.25954	13.0198	7	10	17	-	-	-
hsa-miR-454-3p	59.716	0.0218592	0.506187	0.965555	0.98666	117.428	48.0822	14.5004	65.6806	62.3741	68.4076	49.3257	51.8392	28.67	0	113.694	34.8595	12.9855	116.099	51.1446	10.5314	164.058	57.1582	46.5633	21.0891	119.546	8	12	20	-	-	-
hsa-miR-15b-5p	225.522	-0.000102628	0.369641	0.999778	0.999778	250.146	169.702	126.238	297.311	284.469	200.991	317.469	139.168	136.979	455.777	49.1651	144.086	90.8987	294.547	139.913	152.706	99.1981	239.289	584.629	201.099	362.188	8	13	21	225.522	129.848	0.575765
hsa-miR-181a-2-3p	305.476	-0.00389259	0.288231	0.989225	0.999778	313.752	279.2	321.567	349.001	302.857	369.542	366.532	149.536	133.793	286.971	599.2	241.693	396.059	275.197	309.219	188.249	148.797	363.293	294.901	552.834	172.809	8	13	21	305.476	119.352	0.390706
hsa-miR-340-5p	1571.56	-0.00081029	0.214097	0.99698	0.999778	2006.06	1278.83	1448.33	1692.54	1725.92	1708.78	1686.78	1051.14	1478.1	1080.36	1327.46	1085.29	1679.46	1311.49	1614.29	1053.14	1529.94	2490.74	1526.24	2891.46	1336.31	8	13	21	1571.56	456.79	0.290661
hsa-miR-6852-5p	143.093	0.00126232	0.534127	0.998114	0.999778	98.4681	208.087	126.238	105.322	171.258	128.352	150.601	159.505	165.649	151.926	0	44.1554	203.44	189.198	219.275	176.402	0	155.974	56.9108	417.262	76.9354	8	11	19	-	-	-

## Sheet: HHT2_vs_CTL
gene	baseMean	log2FoldChange	lfcSE	pvalue	padj	A15	A16	A1	A4	A5	A6	A9	C1	C2	C3	C5	C6	C7	C8	C9	n (CTL)	n (HHT2)	n	MEAN	SD	CV
hsa-miR-486-5p	831388	1.97146	0.253024	6.61703e-15	1.23738e-12	1.8027e+06	1.29849e+06	1.34904e+06	824469	1.44565e+06	1.87964e+06	1.05666e+06	324626	238251	365312	623319	379968	304927	175127	402638	8	7	15	831388	592883	0.713124
hsa-miR-1910-5p	82.3897	8.11608	1.17619	5.18969e-12	4.85236e-10	54.6262	323.657	107.634	7.9646	207.633	176.436	353.008	0.611603	0	0	4.27507	0	0	0	0	2	7	9	-	-	-
hsa-miR-142-3p	796.247	-1.34246	0.22351	1.89851e-09	1.18341e-07	355.071	375.602	520.064	745.894	401.783	395.557	250.821	1262.96	1025.49	899.875	952.951	1203.13	999.315	1513.62	1041.57	8	7	15	796.247	392	0.49231
hsa-miR-92b-3p	1345.85	1.35453	0.227863	2.77328e-09	1.29651e-07	2654.84	2601.24	2425.29	848.878	1768.92	2088.77	1569.96	773.678	762.043	680.664	698.002	904.244	996.494	589.285	825.44	8	7	15	1345.85	764.08	0.56773
hsa-miR-150-5p	2715.1	-2.23081	0.379137	4.00639e-09	1.49839e-07	524.412	962.98	261.541	601.049	1895.66	1166.75	989.351	2865.36	2707.15	4690.44	2934.64	3551.72	8332.33	7422.73	1820.35	8	7	15	2715.1	2443.56	0.899989
hsa-miR-30b-5p	241.03	-1.7521	0.302651	7.07313e-09	2.20446e-07	87.402	71.9238	94.5571	157.995	40.448	145.132	141.668	563.898	265.462	331.802	261.168	365.952	243.305	531.301	313.428	8	7	15	241.03	160.01	0.663861
hsa-miR-146a-5p	7055.59	1.48264	0.277575	9.22353e-08	2.35354e-06	16830.3	15189.9	11621.5	6535.05	9184.39	4447.88	11310.2	2494.12	5190.86	3102.22	3613.99	3656.27	5915.49	2634.47	4107.26	8	7	15	7055.59	4668.41	0.661661
hsa-miR-191-5p	76800.6	1.29194	0.242595	1.00686e-07	2.35354e-06	186095	133097	95078.2	73056.3	151831	65264.1	81006	43432.4	63281.1	36925.6	36781.9	46673.5	58546.3	45189.7	35751.5	8	7	15	76800.6	46024.7	0.599275
hsa-miR-361-3p	64.3764	-1.89807	0.361951	1.57147e-07	3.26517e-06	5.46262	21.9767	21.1245	43.8979	35.0549	25.6116	20.9018	94.7985	59.7998	116.856	83.9468	66.7006	145.983	143.779	79.7527	8	7	15	64.3764	45.5921	0.708212
hsa-miR-10b-5p	113132	2.16378	0.427003	4.0335e-07	7.54264e-06	407878	218347	48590.3	48547.2	365083	97344	166329	23790.1	33046.2	46207.5	24864.6	31467.9	98642.3	36449.3	50388.5	8	7	15	113132	124270	1.09845
hsa-miR-146b-5p	4031.89	1.81189	0.362452	5.7637e-07	9.79828e-06	12143.4	10728.6	5233.84	3910.99	4756.68	2313.58	6542.26	918.628	2369.36	1091.79	1621.42	1583.51	4385.14	1504.96	1374.14	8	7	15	4031.89	3467.83	0.8601
hsa-miR-223-3p	674.722	-1.3532	0.282804	1.71029e-06	2.66521e-05	316.832	373.604	403.377	309.508	347.853	307.339	522.545	1221.37	753.962	551.014	1778.43	842.591	537.388	1318.68	536.337	8	7	15	674.722	439.982	0.652094
hsa-miR-30c-5p	893.842	-1.31762	0.280695	2.67745e-06	3.85141e-05	579.038	595.369	547.224	549.187	250.777	364.254	596.862	1960.19	959.625	1165.15	904.759	1425.59	561.365	1984.84	963.412	8	7	15	893.842	535.381	0.598966
hsa-let-7c-5p	658.061	1.41577	0.316057	7.48278e-06	9.99486e-05	835.781	1796.1	558.29	817.946	865.587	543.535	1493.32	392.649	328.495	275.507	504.069	413.904	401.278	125.676	518.791	8	7	15	658.061	454.624	0.690853
hsa-miR-22-3p	29092	-0.76985	0.172635	8.21912e-06	0.000102465	17589.6	18520.4	23340.5	24714.9	21688.2	27452.8	14675.4	43992	30095	36851.4	36689.8	38820.1	26036.5	42340.3	33572.3	8	7	15	29092	9266.53	0.318525
hsa-miR-24-3p	185.723	1.26812	0.291561	1.36499e-05	0.000159533	360.533	319.661	299.766	227.269	261.564	139.441	283.335	72.1692	118.387	58.8544	134.47	84.3672	196.055	149.027	80.949	8	7	15	185.723	99.8238	0.537487
hsa-miR-192-5p	6201.9	1.83691	0.443278	3.41402e-05	0.000375542	4047.8	4249.5	5562.78	2057.46	36298	7114.34	11152.3	3144.25	2065.92	2227.08	4740.27	3023.52	2758.87	2513.25	2073.17	8	7	15	6201.9	8677.36	1.39915
hsa-let-7f-5p	100683	1.17653	0.289197	4.73625e-05	0.000492044	192049	276233	120167	91356	74648.1	110821	137805	80614.8	79974.1	32788.7	74745.3	77726.7	71524.7	36543.5	53248.9	8	7	15	100683	63045.4	0.626176
hsa-miR-182-5p	12804.4	1.23467	0.312625	7.83564e-05	0.000771192	22178.3	16600.4	7423.74	18601.4	12040	42023	10418.4	7105.61	7952.16	5196.25	9343.74	7038.17	9090.45	5233.77	11820.5	8	7	15	12804.4	9471.92	0.73974
hsa-miR-10a-5p	16622.5	1.35907	0.346753	8.87569e-05	0.000824354	39352.7	37492.3	9125.77	8571.76	42071.3	10745.5	25135.6	7566.14	7492.35	10466.7	7172.4	8164.51	15750.7	9699.06	10531.3	8	7	15	16622.5	12755.4	0.767353
hsa-miR-142-5p	11229.9	-0.974844	0.249367	9.25745e-05	0.000824354	5418.92	7192.38	6677.34	5305.16	7552.98	11977.7	7768.5	15770.8	9902.11	12391	18505.2	13906.9	12029.9	25713.1	8336.55	8	7	15	11229.9	5571.36	0.496118
hsa-miR-342-3p	298.572	-1.55689	0.407624	0.000133762	0.00113698	147.491	283.699	88.5216	120.025	113.254	250.425	25.5466	302.132	399.608	292.566	382.813	395.156	851.921	654.353	171.069	8	7	15	298.572	221.354	0.741375
hsa-miR-181c-5p	306.11	-0.988532	0.271921	0.000277592	0.00225694	125.64	227.759	243.434	353.776	75.5029	162.207	199.728	384.698	362.839	329.243	361.049	479.163	400.572	533.925	352.108	8	7	15	306.11	129.82	0.424098
hsa-miR-25-3p	12883.2	0.719685	0.202323	0.000374948	0.00292147	16196.7	11467.8	17032.4	14767.7	15548.2	22432.9	16635.5	10865.1	8610.76	10462.4	14419.8	11108.7	8184.23	5456.26	10059.2	8	7	15	12883.2	4351.02	0.337729
hsa-miR-29a-3p	148.119	-1.48396	0.424616	0.000474354	0.00354817	10.9252	35.9619	32.1897	53.7147	132.13	122.367	141.668	119.874	109.498	240.535	230.465	196.136	358.964	287.821	149.536	8	7	15	148.119	99.5002	0.671759
hsa-miR-29c-3p	62.3195	-2.35582	0.676561	0.0004976	0.00357889	0	55.9407	33.1956	37.4151	0	2.84573	0	62.9951	122.832	162.916	117.759	107.442	47.9558	115.706	67.7898	8	4	12	-	-	-
hsa-miR-27a-3p	1007.19	-0.588566	0.169637	0.0005213	0.00361048	699.216	867.081	926.459	747.561	984.234	532.152	794.268	1403.02	913.159	1089.23	1423.6	1326.8	1091.7	1273.81	1035.59	8	7	15	1007.19	265.486	0.26359
hsa-miR-9-5p	33.9905	2.38317	0.725286	0.00101681	0.00679083	267.669	51.945	9.05334	2.4079	45.841	36.9945	6.96726	15.9017	15.758	8.52962	20.598	6.12924	8.4628	6.82164	6.77898	8	7	15	33.9905	66.4512	1.95499
hsa-miR-28-5p	253.56	-0.7584	0.231708	0.00106379	0.00685961	213.042	173.816	163.966	253.756	97.0751	162.207	229.92	382.252	325.262	205.564	246.399	352.251	291.966	403.264	302.661	8	7	15	253.56	88.4448	0.348812
hsa-miR-4732-3p	217.924	1.02943	0.32947	0.00178112	0.0111023	273.131	311.67	173.019	190.409	164.488	623.216	362.298	99.6913	91.7199	133.915	201.317	143.857	182.655	85.7952	231.682	8	7	15	217.924	137.37	0.630356
hsa-miR-106b-5p	103.579	-1.25795	0.414521	0.00240773	0.0142411	5.46262	21.9767	65.3853	88.1663	78.1994	54.0689	95.2192	212.226	72.7294	162.063	195.487	148.183	63.471	194.154	96.8995	8	7	15	103.579	64.1524	0.619354
hsa-miR-30e-5p	3325.9	-0.712102	0.234935	0.00243698	0.0142411	1616.94	2437.42	3006.72	2511.81	2073.63	3434.8	2280.62	5423.7	2793.62	3452.79	4058.98	4466.78	2571.98	6714.59	3044.16	8	7	15	3325.9	1357.98	0.408303
hsa-miR-148a-5p	200.736	0.850043	0.284959	0.00285405	0.0161729	382.384	197.79	398.347	179.111	318.191	199.201	171.859	140.669	257.381	98.0907	160.509	158.639	139.636	109.146	100.09	8	7	15	200.736	96.4176	0.48032
hsa-miR-148a-3p	9832	0.716716	0.24221	0.00308569	0.0169713	14284.8	11198.1	16262.8	7876.43	16551.3	12444.4	8374.65	7278.69	13432.7	5472.61	8224.84	7572.86	7708.9	6286.93	4510.01	8	7	15	9832	3896.38	0.396296
hsa-let-7a-5p	38734.3	0.955669	0.332933	0.00409877	0.0218992	88128.5	91095.5	46430.6	37456.2	19957	32393	50131.8	33459	32014.3	15184.4	30902.1	34273.7	31748.2	8893.85	28946.6	8	7	15	38734.3	23159.3	0.597901
hsa-miR-423-3p	3395.15	-0.564793	0.197756	0.00429007	0.0222845	2010.25	2872.96	2467.54	4212.35	2796.3	2003.4	2547.69	5448.77	3636.88	4120.66	3462.03	4861.21	3279.33	4254.6	2953.24	8	7	15	3395.15	1022.46	0.301154
hsa-miR-143-3p	9703.88	0.81041	0.291445	0.00542488	0.0266961	9466.73	9322.12	14701.6	8997.96	23697.1	12003.3	9939.96	5210.86	9096.84	2975.13	10856.3	10348	5697.58	4906.07	8338.54	8	7	15	9703.88	4894.16	0.504352
hsa-miR-199b-3p	1320.45	-0.703078	0.252207	0.00530829	0.0266961	486.174	1004.94	1398.24	1396.21	1038.16	549.227	1033.48	1966.3	1834.8	1195	1013.19	1825.43	1423.16	2127.56	1514.9	8	7	15	1320.45	486.299	0.368282
hsa-miR-7641	114.59	1.46673	0.553914	0.00809846	0.0388311	131.103	69.9259	76.4505	66.4951	307.405	136.595	429.648	21.4061	40.8093	18.7652	12.4366	189.285	62.0605	58.7711	97.697	8	7	15	114.59	116.018	1.01246
hsa-let-7d-5p	823.832	-0.683635	0.259693	0.00847648	0.0396275	508.024	1002.94	612.61	658.469	242.688	628.907	699.048	1393.84	706.284	752.313	924.192	1159.15	734.148	1307.66	1027.21	8	7	15	823.832	309.944	0.376223
hsa-let-7b-5p	1172.37	0.730104	0.283009	0.00988616	0.0410825	2332.54	2175.69	1302.68	1145.05	849.407	1158.21	1453.84	924.744	612.544	520.307	910.2	983.563	1342.76	490.633	1383.31	8	7	15	1172.37	534.302	0.455747
hsa-miR-125b-2-3p	41.4761	1.70065	0.658397	0.0097942	0.0410825	131.103	37.9598	35.2074	15.1883	153.702	42.686	46.4484	0	32.7283	11.9415	6.60692	19.1088	38.0826	14.6928	36.6862	7	7	14	-	-	-
hsa-miR-151a-3p	17156.2	0.522417	0.200709	0.00924494	0.0410825	19534.3	19301.5	22724.9	17029.1	32989.4	16439.8	15295.5	14325.6	17229.2	11910.8	10936.8	14793.5	19714.1	14180.6	10937.7	8	7	15	17156.2	5540.84	0.322964
hsa-miR-183-5p	182.631	1.07767	0.413403	0.00913853	0.0410825	213.042	261.723	99.5868	192.632	75.5029	762.657	174.182	127.213	69.497	113.444	141.077	144.578	68.4076	107.31	188.615	8	7	15	182.631	170.03	0.931002
hsa-miR-432-5p	74.3987	1.56359	0.604356	0.00967612	0.0410825	262.206	151.839	111.658	173.554	83.5925	22.7659	0	28.1337	87.2753	46.06	36.921	28.483	41.6087	29.1232	12.7604	8	6	14	-	-	-
hsa-miR-17-5p	239.364	-0.696592	0.273969	0.0110032	0.0447304	234.893	89.9047	207.221	192.262	253.474	159.361	125.411	455.644	187.48	256.742	260.002	318	174.193	363.646	312.232	8	7	15	239.364	95.0858	0.397243
hsa-miR-421	197.116	-0.562941	0.223122	0.0116351	0.046293	180.267	131.86	126.747	194.484	183.364	142.287	141.668	318.034	175.763	179.975	259.224	251.299	272.22	251.614	147.941	8	7	15	197.116	59.1389	0.30002
hsa-miR-6765-3p	211.176	1.30913	0.524825	0.0126166	0.0491521	213.042	293.689	159.942	77.6085	755.029	142.287	527.189	25.0757	84.851	97.2377	47.803	52.6394	228.495	117.017	345.728	8	7	15	211.176	201.836	0.955775
hsa-let-7e-5p	1968.44	0.8783	0.357424	0.0139982	0.0534219	4818.03	5608.06	1507.88	1949.1	1315.91	1468.4	1544.41	1929.61	1527.32	676.399	1230.83	1902.95	2101.59	792.097	1154.02	8	7	15	1968.44	1386.51	0.70437
hsa-miR-221-3p	648.158	-0.492632	0.201253	0.0143722	0.0534456	540.8	439.534	614.621	625.499	436.838	384.174	680.469	1066.02	689.314	800.079	559.256	712.795	558.545	947.683	666.732	8	7	15	648.158	185.479	0.286163
hsa-miR-335-5p	125.07	-0.707554	0.289655	0.0145761	0.0534456	92.8646	41.9555	139.824	89.4628	115.951	96.755	76.6399	212.226	120.408	118.562	125.143	170.898	141.752	232.723	100.887	8	7	15	125.07	49.9098	0.399055
hsa-miR-181c-3p	66.0644	-1.15142	0.476343	0.0156403	0.0551837	10.9252	51.945	91.5394	59.2714	8.08959	14.2287	34.8363	59.9371	56.1633	137.327	62.9601	106.721	58.5343	168.704	69.7836	8	7	15	66.0644	45.0714	0.682234
hsa-miR-199a-5p	207.242	-0.664714	0.274488	0.0154503	0.0551837	136.566	125.867	143.848	236.53	253.474	125.212	78.9623	214.061	271.523	194.475	216.085	261.034	277.862	394.081	179.045	8	7	15	207.242	80.0982	0.386497
hsa-miR-106b-3p	798.003	0.516236	0.215758	0.0167269	0.0575594	677.365	933.011	772.552	865.178	776.601	1650.53	977.739	842.178	503.045	583.426	891.934	730.822	626.952	594.007	544.711	8	7	15	798.003	277.857	0.34819
hsa-miR-5010-5p	38.9159	1.36822	0.5729	0.0169292	0.0575594	0	41.9555	72.4267	53.3443	67.4133	31.3031	137.023	26.2989	32.3242	1.70592	40.8075	22.3537	20.4518	16.7917	19.5394	8	6	14	-	-	-
hsa-miR-150-3p	86.8013	1.25291	0.533831	0.0189248	0.0631954	71.0141	107.886	37.2193	41.8604	434.142	79.6806	109.154	9.78565	71.5173	67.384	50.5235	63.8162	91.6803	48.0139	18.3431	8	7	15	86.8013	100.345	1.15604
hsa-miR-301a-3p	265.647	-0.846868	0.362813	0.0195868	0.0642585	16.3879	213.773	284.677	174.11	188.757	187.818	229.92	402.435	301.019	166.328	263.111	422.197	297.608	596.106	240.454	8	7	15	265.647	134.166	0.505055
hsa-miR-15a-5p	2453.82	-0.795352	0.347718	0.0221754	0.0714967	1114.38	829.121	1633.63	3381.81	741.546	2942.49	1686.08	3409.08	1332.57	3530.41	4556.05	4177.62	1516.25	2492.26	3464.06	8	7	15	2453.82	1263.46	0.514893
hsa-let-7d-3p	627.825	0.685181	0.301011	0.02283	0.0723594	464.323	1542.37	542.195	300.617	1102.88	600.45	952.192	546.162	555.168	618.398	497.462	547.666	362.49	443.669	341.341	8	7	15	627.825	330.692	0.526726
hsa-miR-484	220.845	-0.685907	0.314442	0.0291577	0.0908748	81.9394	213.773	148.877	186.705	142.916	159.361	227.597	395.096	212.128	295.978	278.657	303.938	94.5012	418.481	152.726	8	7	15	220.845	100.564	0.455358
hsa-miR-1468-5p	75.8869	0.878632	0.406221	0.0305458	0.0910158	245.818	37.9598	54.3201	66.3099	107.861	56.9147	139.345	70.3344	77.174	58.8544	31.48	56.2448	71.9338	33.8458	29.9073	8	7	15	75.8869	55.3294	0.729103
hsa-miR-26a-5p	34828	-0.381996	0.176734	0.0306631	0.0910158	29951.6	36521.3	33787.1	30642.2	22028	24661.1	32270	49489.1	34374	30333.9	34371.9	42659.2	34069.1	54746.6	32514.4	8	7	15	34828	8529.63	0.244908
hsa-miR-381-3p	381.267	-0.753889	0.347214	0.0299123	0.0910158	256.743	247.737	292.725	582.527	312.798	147.978	104.509	278.279	926.088	661.046	340.451	482.768	352.616	325.602	407.137	8	7	15	381.267	210.384	0.551801
hsa-miR-652-3p	90.442	-0.907175	0.424477	0.032585	0.0952092	0	23.9746	63.3734	105.577	59.3237	99.6007	71.995	132.106	62.6281	121.974	132.527	141.333	55.7134	126.2	160.303	8	6	14	-	-	-
hsa-miR-126-3p	2149.77	-0.401708	0.190606	0.0350716	0.100898	2174.12	2069.81	1740.25	1494.01	1407.59	1946.48	2025.15	3253.12	1988.34	2073.55	1554.96	2462.51	2087.49	3246.05	2723.15	8	7	15	2149.77	563.645	0.262188
hsa-miR-99a-5p	32.2978	1.36139	0.673208	0.0431518	0.122263	27.3131	29.9682	36.2134	15.0031	177.971	31.3031	18.5794	15.2901	21.8188	0	10.4933	9.73468	25.3884	40.6675	24.7233	7	7	14	-	-	-
hsa-miR-28-3p	8314.51	0.411843	0.20542	0.0449763	0.125531	11553.4	11138.2	8517.18	7031.81	13466.5	7586.73	7801.01	5703.2	9809.59	7315.86	5357.82	8084.83	9193.42	7064.6	5093.4	8	7	15	8314.51	2376.12	0.28578
hsa-miR-339-3p	56.6837	-0.952795	0.48033	0.0472973	0.130068	65.5515	0	34.2015	41.49	53.9306	45.5317	27.869	118.039	86.8713	66.5311	34.5892	76.4353	45.1349	108.622	45.459	8	6	14	-	-	-
hsa-miR-4446-3p	172.452	0.461036	0.239948	0.0546815	0.148195	142.028	283.699	249.47	198.189	258.867	122.367	153.28	145.562	176.167	121.974	96.772	164.408	180.54	162.67	130.794	8	7	15	172.452	54.2567	0.314618
hsa-miR-16-5p	22868.1	-0.506687	0.268233	0.0588948	0.155179	13323.3	12834.4	20487.7	23877.1	11125.9	34407.8	14675.4	31838.2	17190.8	18348.9	38031.4	32554.6	18088.5	25770.8	30466.3	8	7	15	22868.1	8793.26	0.384521
hsa-miR-338-3p	31.0168	-1.25374	0.663773	0.0589181	0.155179	5.46262	0	39.2312	37.4151	0	14.2287	23.2242	38.531	24.2431	52.0307	51.3008	22.3537	21.8622	96.2901	39.0788	8	5	13	-	-	-
hsa-miR-100-5p	48.7229	1.4377	0.774399	0.0633763	0.164602	76.4767	45.9513	13.0771	11.1134	293.922	2.84573	71.995	18.3481	25.0513	24.7359	15.9343	37.8571	0	43.2912	50.2442	7	7	14	-	-	-
hsa-miR-1260b	62.2907	-1.27074	0.692316	0.0664338	0.17018	16.3879	99.8941	27.16	30.9323	0	2.84573	69.6726	50.1515	60.2038	69.9429	19.4321	71.7482	81.1018	306.974	27.9134	8	6	14	-	-	-
hsa-miR-425-5p	879.698	-0.474566	0.260547	0.0685435	0.173211	600.889	547.42	912.376	905.371	577.058	1172.44	378.554	1088.65	686.485	749.754	1505.21	1199.53	689.718	1227.37	954.639	8	7	15	879.698	313.087	0.355903
hsa-miR-7706	33.9922	1.07048	0.608591	0.0785878	0.195946	16.3879	31.9661	30.1778	35.9333	83.5925	34.1488	97.5416	37.3078	18.5864	35.8244	35.3665	28.483	0	11.8067	12.7604	7	7	14	-	-	-
hsa-miR-98-5p	1436.76	0.663752	0.384218	0.0840708	0.206858	2856.95	2509.34	2167.77	1997.82	248.081	517.924	2222.56	1354.7	1342.67	719.9	890.38	1417.66	1398.48	699.743	1207.46	8	7	15	1436.76	770.753	0.536452
hsa-miR-378a-3p	1589.47	0.565825	0.332931	0.0892197	0.216676	1065.21	1058.88	1133.68	798.683	3756.27	3209.99	2433.9	1883.74	958.817	1380.09	1905.51	965.176	1293.4	953.193	1045.56	8	7	15	1589.47	895.614	0.563466
hsa-miR-21-5p	19546.6	-0.270869	0.166484	0.103738	0.248704	18600.2	16884.1	21734.1	18646.1	12919.1	14587.2	19875.3	22440.9	24334.9	18415.5	16181.9	26295.9	17793	25734.1	18756.6	8	7	15	19546.6	3906.5	0.199856
hsa-miR-130b-3p	380.391	-0.365119	0.233069	0.117216	0.277228	207.58	189.799	285.683	470.282	450.321	278.882	415.713	524.144	513.955	398.333	366.101	492.142	394.93	314.845	403.15	8	7	15	380.391	105.636	0.277704
hsa-miR-186-5p	4020.86	-0.246944	0.158229	0.1186	0.277228	3605.33	2988.83	3506.66	2963.94	4476.24	3730.76	4333.64	4914.23	3438.08	3781.18	5203.92	4623.25	4098.81	5163.98	3484	8	7	15	4020.86	735.202	0.182847
hsa-miR-20a-5p	91.4855	-0.736451	0.480198	0.125118	0.28533	5.46262	135.856	112.664	71.1257	70.1098	19.9201	51.0932	193.878	51.7187	34.1185	112.318	160.442	74.0495	141.155	138.371	8	7	15	91.4855	55.3926	0.60548
hsa-miR-4435	26.6509	1.05429	0.685115	0.123841	0.28533	81.9394	31.9661	6.03556	17.9667	40.448	42.686	39.4811	13.4553	47.6782	16.2063	22.9299	14.0612	9.16803	15.7422	0	7	7	14	-	-	-
hsa-miR-1307-5p	100.445	-0.808641	0.532797	0.129083	0.290825	32.7757	99.8941	79.4682	115.394	48.5376	122.367	0	86.2361	115.963	100.65	156.234	77.1564	90.2698	322.716	59.017	8	6	14	-	-	-
hsa-miR-140-3p	1553.21	-0.310938	0.205865	0.130942	0.291503	2135.89	1174.76	1033.09	1514.76	906.035	1829.81	1056.7	1854.99	1615.81	1580.54	1971.19	1635.43	1717.95	2018.68	1252.52	8	7	15	1553.21	388.039	0.24983
hsa-miR-93-5p	2068.23	-0.369704	0.250431	0.139872	0.307717	1114.38	1620.28	1904.22	2289.36	887.159	2686.37	2015.86	3040.28	1626.31	1781.84	2822.32	2791.69	1490.16	2385.21	2568.04	8	7	15	2068.23	652.728	0.315597
hsa-miR-221-5p	29.897	0.79072	0.54037	0.143387	0.308199	5.46262	65.9301	25.1482	15.744	35.0549	19.9201	102.186	20.1829	22.6269	5.97074	14.3798	20.9115	43.7244	27.2866	23.9258	8	7	15	29.897	24.993	0.835968
hsa-miR-335-3p	61.4983	-0.926652	0.632065	0.142629	0.308199	0	0	20.1185	96.1309	72.8063	11.3829	85.9295	103.361	53.3349	43.5011	71.8988	90.4965	73.3442	121.215	78.9551	8	5	13	-	-	-
hsa-miR-99b-5p	398.848	0.329698	0.231649	0.154659	0.328649	529.875	721.236	354.086	304.507	396.39	392.711	441.26	401.823	410.113	323.273	331.512	371	287.03	502.178	215.731	8	7	15	398.848	120.035	0.300954
hsa-miR-148b-3p	2598.68	-0.230643	0.166387	0.16569	0.348135	2622.06	2884.94	2669.73	2493.1	1957.68	1920.87	2101.79	3043.95	2825.13	2524.77	2129.76	3336.11	2291.3	3703.1	2475.92	8	7	15	2598.68	504.543	0.194153
hsa-miR-136-3p	109.896	-0.883387	0.66978	0.187195	0.383953	0	0	190.12	177.444	94.3786	34.1488	27.869	60.5487	298.191	137.327	97.9379	143.857	86.0384	137.482	163.094	8	5	13	-	-	-
hsa-miR-30a-3p	157.294	0.489324	0.372435	0.188897	0.383953	300.444	219.767	111.658	151.698	107.861	71.1434	341.396	77.062	102.225	125.385	75.008	118.619	281.388	114.656	161.1	8	7	15	157.294	87.1183	0.553856
hsa-miR-4677-3p	14.8158	0.875507	0.662228	0.186147	0.383953	16.3879	23.9746	14.083	18.7075	32.3584	19.9201	11.6121	0	21.4148	6.8237	6.60692	4.68707	21.157	6.55927	17.9444	7	7	14	-	-	-
hsa-miR-654-3p	202.087	-0.561765	0.431542	0.192998	0.385504	32.7757	195.793	373.199	236.345	91.6821	36.9945	150.957	183.481	366.072	242.241	322.962	302.857	100.848	227.213	167.879	8	7	15	202.087	109.18	0.540263
hsa-miR-92a-3p	69133.2	0.246306	0.189544	0.193783	0.385504	60099.8	55912.8	79408.9	86619.8	75311.4	113138	57644.8	73550.8	51307	65991.1	60526	75412.8	62569	44922.3	74584.3	8	7	15	69133.2	16677.5	0.241238
hsa-miR-1304-3p	70.6765	-0.720719	0.561976	0.199677	0.393048	65.5515	93.9005	85.5038	59.4567	0	59.7604	2.32242	94.7985	126.468	113.444	62.9601	114.653	57.8291	79.236	44.2627	8	6	14	-	-	-
hsa-miR-125a-5p	562.476	0.37921	0.297495	0.202423	0.394303	721.066	1386.53	448.643	355.999	671.436	384.174	527.189	415.279	470.317	376.156	294.591	593.455	550.787	771.37	470.142	8	7	15	562.476	266.54	0.47387
hsa-miR-342-5p	80.1934	-0.486526	0.383665	0.204761	0.394745	49.1636	65.9301	37.2193	35.3776	80.8959	28.4573	167.214	99.0797	110.71	63.9722	112.318	67.4217	136.11	88.419	60.612	8	7	15	80.1934	39.2749	0.489752
hsa-miR-128-3p	508.577	-0.302287	0.243212	0.213906	0.408167	245.818	573.392	503.969	316.361	552.789	591.913	378.554	880.709	476.782	523.719	638.539	634.918	343.448	486.435	481.307	8	7	15	508.577	155.171	0.305108
hsa-miR-4433b-5p	87.0155	-0.465412	0.387449	0.229665	0.433812	21.8505	99.8941	106.628	57.0488	99.7717	22.7659	92.8968	185.927	64.6484	128.797	83.9468	110.326	66.2919	109.409	55.0293	8	7	15	87.0155	41.8814	0.48131
hsa-miR-1285-3p	49.5604	-0.544963	0.459022	0.235138	0.439708	60.0889	53.9428	16.0948	65.3838	0	51.2232	32.5139	67.888	49.6985	50.3248	87.8332	62.7346	40.9035	57.7216	47.0541	8	6	14	-	-	-
hsa-miR-1273h-3p	45.2608	-0.694009	0.59545	0.243808	0.451408	0	0	23.1363	63.7168	45.841	22.7659	78.9623	81.3432	30.708	46.06	91.331	57.3265	33.1459	52.7365	51.8392	8	5	13	-	-	-
hsa-miR-16-2-3p	379.234	-0.438155	0.380646	0.249698	0.453624	147.491	415.56	357.104	365.445	56.6272	429.706	455.194	613.438	193.945	301.949	617.941	610.04	211.57	422.417	490.08	8	7	15	379.234	172.33	0.454417
hsa-miR-19a-3p	101.549	-0.355253	0.308729	0.249857	0.453624	131.103	69.9259	108.64	95.2047	48.5376	62.6062	104.509	112.535	46.466	130.503	156.623	138.809	82.5123	141.155	94.1082	8	7	15	101.549	34.5384	0.340114
hsa-miR-486-3p	325.666	0.338079	0.295428	0.25247	0.45396	229.43	257.727	413.436	282.095	304.708	566.301	510.932	367.574	183.44	242.241	422.066	464.02	152.33	195.991	292.692	8	7	15	325.666	125.776	0.386212
hsa-miR-30d-5p	7710.02	-0.176869	0.156671	0.258934	0.461149	6560.61	6601.01	8075.58	7575.07	6371.9	8719.33	6551.55	10396	7352.95	7512.04	6617.03	8653.41	6584.05	10724.9	7354.79	8	7	15	7710.02	1383.68	0.179465
hsa-miR-144-3p	2517.35	-0.459278	0.413839	0.267086	0.468256	1267.33	1282.64	1183.98	3806.89	946.483	4766.6	1428.29	3404.8	861.844	1931.11	6081.09	4760.62	1545.17	2076.93	2416.51	8	7	15	2517.35	1647.39	0.654413
hsa-miR-423-5p	32617.6	0.217505	0.197363	0.270436	0.468256	27154.7	26266.2	48080.3	33672.8	44692.3	27976.4	38888.9	34409.4	25283.6	32751.2	37551.8	34942.8	25233.9	19067	33292	8	7	15	32617.6	7757.13	0.237821
hsa-miR-500a-3p	99.6291	-0.403241	0.365577	0.270015	0.468256	0	95.8984	88.5216	78.5346	78.1994	162.207	85.9295	134.553	106.67	155.239	97.1606	98.0679	113.543	70.3154	129.598	8	6	14	-	-	-
hsa-miR-127-3p	55.6381	0.531619	0.49052	0.27846	0.469117	21.8505	21.9767	85.5038	124.47	51.2341	45.5317	111.476	18.3481	113.943	48.6189	45.8598	17.6666	28.2093	35.6824	64.2009	8	7	15	55.6381	36.5909	0.657658
hsa-miR-181b-5p	1388.56	0.224136	0.205055	0.274369	0.469117	1753.5	1897.99	1470.67	1620.52	1278.16	1115.53	1391.13	1064.19	1640.45	1243.62	806.433	1079.11	1999.34	1137.12	1330.67	8	7	15	1388.56	338.475	0.24376
hsa-miR-411-5p	539.335	-0.410004	0.377628	0.277596	0.469117	453.398	355.623	798.706	855.176	361.335	187.818	192.761	307.636	1414.18	764.254	504.069	618.333	380.121	427.664	468.946	8	7	15	539.335	316.613	0.587044
hsa-miR-103a-3p	7325.58	0.182784	0.170558	0.283862	0.473948	7374.54	4691.03	9088.55	10457.7	6741.33	8702.25	7689.53	7809.56	7495.17	6292.3	6644.62	8098.17	6390.12	6150.23	6258.59	8	7	15	7325.58	1414.64	0.193109
hsa-miR-744-5p	2073.37	-0.255803	0.242009	0.290513	0.480761	1403.89	1112.82	3262.22	2914.49	1717.69	1192.36	1532.8	2591.36	2512.4	1980.58	1885.69	2321.18	2242.64	2540.27	1890.14	8	7	15	2073.37	628.668	0.303211
hsa-miR-130b-5p	39.0822	-0.524353	0.517571	0.311011	0.505731	21.8505	57.9386	34.2015	31.6732	48.5376	0	25.5466	58.1023	40.4052	79.3255	12.4366	52.2788	20.4518	54.8355	48.6491	8	6	14	-	-	-
hsa-miR-628-3p	30.8612	0.519975	0.51239	0.3102	0.505731	38.2384	29.9682	28.166	20.1893	24.2688	88.2178	30.1915	51.9863	11.7175	26.4418	37.6983	3.96598	25.3884	23.351	23.1283	8	7	15	30.8612	19.3807	0.627998
hsa-miR-204-5p	57.128	-0.452479	0.452565	0.317402	0.511674	10.9252	41.9555	31.1837	77.6085	48.5376	25.6116	92.8968	19.5713	71.5173	95.5318	49.3576	50.1156	130.468	71.3649	40.2751	8	7	15	57.128	32.592	0.570509
hsa-miR-374a-3p	226.688	-0.228891	0.232394	0.32466	0.518901	180.267	123.869	272.606	242.642	277.743	199.201	150.957	284.395	229.098	261.006	157.012	262.836	324.407	229.312	204.964	8	7	15	226.688	56.6254	0.249795
hsa-miR-345-5p	104.221	-0.338879	0.354784	0.339491	0.538007	27.3131	27.9704	100.593	103.91	142.916	128.058	104.509	146.173	82.4267	95.5318	162.841	137.728	72.639	144.566	86.1329	8	7	15	104.221	41.0833	0.394196
hsa-miR-451a	13926.3	-0.411541	0.442717	0.352589	0.554069	5648.35	4854.86	7206.46	20529.8	6514.82	31633.2	6500.45	24317.3	4700.34	9951.51	26922.8	26287.2	7026.24	9280.32	17520.9	8	7	15	13926.3	9546.48	0.6855
hsa-miR-431-5p	209.427	-0.456207	0.503197	0.36461	0.568184	147.491	105.888	324.914	376.929	180.668	65.4519	16.2569	111.312	612.14	324.126	144.575	164.408	117.774	145.616	303.858	8	7	15	209.427	152.925	0.730204
hsa-miR-671-3p	211.104	-0.2178	0.246821	0.37755	0.583486	218.505	251.733	191.126	203.56	237.295	165.053	92.8968	267.271	261.422	185.946	151.182	217.047	303.25	263.158	157.113	8	7	15	211.104	55.4219	0.262534
hsa-miR-148b-5p	62.2005	-0.320885	0.381961	0.400853	0.609427	87.402	65.9301	44.2608	67.236	80.8959	8.5372	32.5139	66.6648	54.143	63.9722	64.5146	78.238	33.8512	103.899	80.949	8	7	15	62.2005	24.4237	0.392661
hsa-miR-589-5p	123.982	0.24237	0.2879	0.39987	0.609427	109.252	203.784	120.711	142.251	105.165	196.356	67.3502	149.843	113.539	92.1199	125.92	154.313	57.8291	101.275	120.028	8	7	15	123.982	40.8422	0.329419
hsa-miR-151a-5p@	3830.58	-0.154202	0.189981	0.416978	0.61028	3157.4	4766.95	3974.42	3986.74	3357.18	2808.74	3232.81	5350.92	3597.68	3261.73	2939.69	4018.26	4157.35	5728.08	3120.72	8	7	15	3830.58	875.458	0.228545
hsa-miR-181d-5p	128.403	0.364438	0.441665	0.409288	0.61028	300.444	117.875	200.179	236.901	99.7717	31.3031	34.8363	113.147	161.217	54.5896	95.2174	143.136	189.002	73.4638	74.9675	8	7	15	128.403	77.1167	0.600581
hsa-miR-27b-3p	14267.1	-0.138598	0.171032	0.417731	0.61028	15535.7	16740.3	11336.8	12971.9	16130.7	8320.93	13741.8	13772.1	14162.8	16048.5	11577.7	14281.5	18799.4	15658.3	14928.1	8	7	15	14267.1	2544.92	0.178377
hsa-miR-323b-3p	68.3315	-0.492369	0.596483	0.409114	0.61028	109.252	0	72.4267	96.6865	64.7168	8.5372	41.8036	69.7228	147.075	92.1199	75.7853	37.8571	135.405	24.1381	49.4467	8	6	14	-	-	-
hsa-miR-363-3p	622.055	0.272973	0.33641	0.417119	0.61028	294.982	617.346	663.912	775.715	382.907	1602.15	455.194	811.597	328.091	455.482	899.319	608.958	316.65	522.38	596.151	8	7	15	622.055	328.307	0.527777
hsa-miR-181a-3p	146.169	-0.291368	0.371642	0.433039	0.618155	65.5515	229.757	164.972	93.1673	196.847	113.829	46.4484	132.718	117.983	295.978	111.152	125.469	192.529	229.574	76.5626	8	7	15	146.169	70.321	0.481093
hsa-miR-320b	32.895	-0.439826	0.560216	0.432394	0.618155	0	41.9555	48.2845	30.1914	37.7514	31.3031	0	31.1918	71.5173	40.0892	29.1482	20.551	43.0192	22.5639	45.8578	8	5	13	-	-	-
hsa-miR-340-3p	28.4039	-0.319224	0.402285	0.42747	0.618155	5.46262	9.98941	28.166	27.9687	35.0549	28.4573	37.1587	35.473	22.6269	40.0892	17.1003	33.8911	25.3884	39.3556	39.8763	8	7	15	28.4039	10.7735	0.379296
hsa-miR-769-5p	250.805	0.208676	0.26853	0.437097	0.61922	316.832	197.79	196.156	168.183	342.459	361.408	315.849	299.686	213.34	228.594	256.504	189.285	327.933	245.579	102.482	8	7	15	250.805	74.6069	0.297469
hsa-miR-26b-5p	5577.73	-0.142888	0.192373	0.457625	0.643427	5424.39	5510.16	6550.6	6214.05	3246.62	4573.09	5464.65	8347.16	6653.53	4026.83	5505.51	6286.8	5464.85	5864.51	4533.14	8	7	15	5577.73	1217.79	0.218331
hsa-miR-101-3p	6819.66	0.135475	0.188946	0.473371	0.655706	7243.44	5018.68	6528.47	6525.78	7054.13	11232.1	6537.61	5984.54	5072.88	6897.91	8743.29	7981	5749.76	6279.32	5445.91	8	7	15	6819.66	1588.49	0.232928
hsa-miR-23b-3p	105.63	-0.236264	0.329477	0.47332	0.655706	87.402	91.9026	27.16	101.688	86.289	167.898	116.121	128.437	78.3862	84.4433	82.0035	120.061	112.837	175.001	124.813	8	7	15	105.63	36.6112	0.3466
hsa-miR-889-3p	224.035	0.257367	0.378131	0.496106	0.682145	284.056	159.831	377.223	358.407	312.798	153.67	69.6726	137.611	433.144	230.3	273.216	202.626	147.394	95.7653	124.813	8	7	15	224.035	110.902	0.49502
hsa-miR-146b-3p	79.058	0.283662	0.421347	0.500803	0.683578	76.4767	33.964	36.2134	59.4567	175.275	119.521	113.799	77.062	73.1335	29.0007	44.3052	83.6462	122.005	106.523	35.4899	8	7	15	79.058	41.9458	0.53057
hsa-miR-548h-5p	49.7129	0.386478	0.591603	0.51358	0.695938	136.566	5.99365	83.4919	38.5264	43.1445	79.6806	13.9345	51.3747	14.1418	41.7952	109.597	58.4081	9.87326	18.8907	40.2751	8	7	15	49.7129	38.3229	0.770884
hsa-miR-7977	27.078	-0.479159	0.741492	0.518144	0.697072	0	61.9344	8.04742	17.2258	32.3584	19.9201	16.2569	0	67.4768	19.6181	22.1526	24.1564	38.0826	61.3948	17.5456	7	6	13	-	-	-
hsa-let-7i-5p	17494.8	-0.161827	0.253529	0.523281	0.698954	23587.6	15553.5	20956.5	22583.3	5290.59	12398.9	14800.8	18524.2	21917.4	16696.7	15670.5	20935.3	20790.3	14869.6	17846.3	8	7	15	17494.8	4745.17	0.271234
hsa-miR-152-3p	36.7515	-0.267139	0.429344	0.533809	0.70796	43.701	47.9492	11.0652	24.8199	45.841	39.8403	23.2242	9.78565	34.7485	37.5303	35.3665	45.4285	46.5454	58.7711	46.6553	8	7	15	36.7515	13.9868	0.380578
hsa-miR-23a-3p	375.036	0.201466	0.351831	0.5669	0.746551	87.402	615.348	387.282	263.017	760.422	258.962	445.905	488.059	241.219	255.036	436.834	374.605	230.611	528.415	252.417	8	7	15	375.036	174.953	0.466496
hsa-miR-30a-5p	2998.59	0.179227	0.337616	0.595516	0.777509	5063.85	3943.82	1224.21	1177.46	4141.87	2088.77	4753.99	2137.55	1611.36	3741.09	1952.93	2288.01	3808.26	4617.99	2427.67	8	7	15	2998.59	1343.22	0.447951
hsa-miR-3615	242.766	-0.151782	0.288429	0.598724	0.777509	71.0141	209.778	396.335	270.426	266.957	261.808	116.121	305.19	197.178	297.684	303.918	225.7	215.096	232.723	271.558	8	7	15	242.766	78.6673	0.324046
hsa-miR-126-5p	38821.4	-0.074058	0.148149	0.617154	0.790465	38664.5	39683.9	41491.5	30603.9	48537.6	31795.4	33552	39680.2	38149	39607.3	28843.1	39989.4	45971.3	45913.1	39838.5	8	7	15	38821.4	5682.97	0.146388
hsa-miR-30e-3p	1132.18	0.122994	0.245041	0.615715	0.790465	1906.46	1318.6	1210.13	1446.22	941.089	737.045	731.562	868.477	1479.24	939.111	909.423	1288.22	1550.81	794.196	862.126	8	7	15	1132.18	354.133	0.312788
hsa-let-7g-5p	2507.61	-0.109866	0.245179	0.654076	0.810632	2851.49	3048.77	2346.83	2369.75	822.442	2048.93	3355.9	2975.45	2277.64	1789.51	2760.92	3323.49	2600.19	2284.2	2758.64	8	7	15	2507.61	647.218	0.258102
hsa-miR-125b-5p	17.2881	0.385913	0.874254	0.658909	0.810632	27.3131	51.945	6.03556	2.03746	8.08959	39.8403	4.64484	12.8437	0	0.852962	22.1526	13.3401	9.87326	29.6479	30.7048	7	7	14	-	-	-
hsa-miR-15b-5p	213.851	-0.141434	0.315506	0.653954	0.810632	174.804	91.9026	154.913	191.521	261.564	401.249	146.312	250.146	169.702	126.238	297.311	284.469	200.991	317.469	139.168	8	7	15	213.851	85.2302	0.39855
hsa-miR-194-5p	36.8579	0.262285	0.578046	0.650014	0.810632	0	39.9577	7.04149	25.746	18.8757	93.9092	97.5416	55.0443	20.2026	17.0592	29.9255	43.2653	23.2727	44.3407	36.6862	8	6	14	-	-	-
hsa-miR-21-3p	1280.65	-0.0959639	0.214937	0.655254	0.810632	1802.67	681.278	890.245	1620.7	1313.21	1183.83	1163.53	1102.72	1637.22	1455.15	1101.8	1300.84	1402.71	1575.27	978.565	8	7	15	1280.65	309.21	0.241448
hsa-miR-33a-5p	25.4804	-0.316023	0.671627	0.637974	0.810632	65.5515	0	29.1719	21.6711	0	28.4573	16.2569	44.647	8.08105	32.4126	13.6025	27.0408	22.5675	27.2866	45.459	8	5	13	-	-	-
hsa-miR-155-5p	246.832	-0.102379	0.280577	0.715195	0.863087	535.337	123.869	238.405	245.976	145.613	193.51	192.761	223.235	253.341	246.506	186.16	250.217	355.437	253.713	258.399	8	7	15	246.832	96.6242	0.391458
hsa-miR-409-3p	1504.9	0.140288	0.384748	0.715393	0.863087	753.842	1256.67	2882.99	2651.47	1909.14	697.205	922.001	507.019	2503.51	1438.09	1335.76	1318.15	2708.09	622.868	1066.69	8	7	15	1504.9	822.61	0.546621
hsa-miR-454-3p	64.2111	0.214055	0.584187	0.714055	0.863087	92.8646	155.835	60.3556	55.9374	0	11.3829	109.154	117.428	48.0822	14.5004	65.6806	62.3741	68.4076	49.3257	51.8392	8	6	14	-	-	-
hsa-miR-320a	1521.47	0.0965391	0.269764	0.720444	0.863609	2818.71	1056.88	932.494	1176.72	2631.81	1334.65	1093.86	1851.93	1287.72	1997.64	1085.48	1240.27	1504.97	1143.67	1665.24	8	7	15	1521.47	575.603	0.37832
hsa-miR-144-5p	1918.23	-0.110074	0.356022	0.757187	0.901872	1387.51	1494.42	1360.01	2201.75	879.069	4459.27	1100.83	2837.84	1053.77	910.964	3324.45	2612.5	1176.33	1779.92	2194.79	8	7	15	1918.23	1027.17	0.53548
hsa-miR-215-5p	27.8934	-0.304582	1.00881	0.76271	0.902702	5.46262	0	53.3141	1.29656	53.9306	56.9147	2.32242	1.22321	0	59.7074	35.7551	21.6326	82.5123	35.1577	9.17156	7	6	13	-	-	-
hsa-miR-877-5p	159.231	-0.188396	0.647166	0.770968	0.906736	5.46262	0	221.304	149.475	512.341	65.4519	81.2847	222.624	204.047	202.152	125.92	184.238	181.95	130.923	101.286	8	6	14	-	-	-
hsa-miR-32-5p	65.2954	-0.130142	0.494283	0.792323	0.926028	0	87.9069	19.1126	46.6763	88.9855	108.138	83.6071	50.1515	46.062	75.0607	73.4534	99.5101	20.4518	114.918	65.3972	8	6	14	-	-	-
hsa-miR-130a-3p	1258.69	0.060885	0.238567	0.79856	0.92752	819.394	787.166	2193.93	1495.49	1558.6	1172.44	970.772	1541.85	1299.84	1219.74	991.815	1702.49	1138.25	946.634	1041.97	8	7	15	1258.69	381.422	0.303031
hsa-miR-532-5p	302.223	0.074664	0.301845	0.804631	0.928802	60.0889	399.577	254.5	241.902	312.798	466.7	434.293	327.208	237.987	220.064	370.765	380.013	246.126	277.064	304.256	8	7	15	302.223	101.652	0.336348
hsa-miR-548av-5p@	37.288	-0.0986841	0.4201	0.814282	0.934176	38.2384	69.9259	26.1541	42.0457	16.1792	28.4573	30.1915	47.0934	17.7783	25.5889	54.7986	41.8231	28.9146	69.0035	23.1283	8	7	15	37.288	16.9115	0.453536
hsa-miR-1307-3p	198.859	0.0538261	0.28893	0.852213	0.963182	398.772	83.9111	190.12	244.865	172.578	130.904	206.695	202.441	254.553	183.387	169.059	270.408	168.551	171.853	134.782	8	7	15	198.859	73.609	0.370158
hsa-miR-3158-3p	47.1731	0.133199	0.727192	0.854666	0.963182	27.3131	0	43.2549	64.2725	0	150.824	60.3829	83.178	16.5662	46.06	73.4534	51.9183	16.9256	14.4304	59.017	8	5	13	-	-	-
hsa-miR-374a-5p	74.4182	-0.0676969	0.370494	0.855017	0.963182	43.701	49.9471	45.2667	53.5295	145.613	128.058	44.126	39.1426	96.1645	84.4433	109.597	56.6054	59.9448	103.112	57.0232	8	7	15	74.4182	34.2262	0.459917
hsa-miR-210-3p	36.2563	0.080995	0.527307	0.877924	0.971431	0	35.9619	46.2726	34.0811	91.6821	36.9945	13.9345	36.0846	9.29321	58.8544	41.5847	56.9659	23.2727	21.7768	37.085	8	6	14	-	-	-
hsa-miR-328-3p	58.2935	-0.086165	0.560354	0.877792	0.971431	81.9394	63.9323	58.3438	34.4515	0	11.3829	146.312	68.4996	44.0417	75.9136	24.8731	55.1632	40.9035	102.849	65.796	8	6	14	-	-	-
hsa-miR-660-5p	155.612	-0.0557013	0.349876	0.873509	0.971431	103.79	51.945	151.895	163.552	328.977	193.51	71.995	212.838	88.0834	211.535	198.208	140.612	151.625	128.037	137.573	8	7	15	155.612	68.7106	0.441552
hsa-miR-19b-3p	405.675	-0.0391907	0.318859	0.902179	0.980857	196.654	91.9026	610.598	413.233	598.63	532.152	350.685	460.537	310.312	379.568	493.187	407.414	373.068	531.826	335.36	8	7	15	405.675	142.13	0.350354
hsa-miR-340-5p	1588.32	0.0264785	0.212434	0.900806	0.980857	1988.4	944.999	2313.63	1833.52	1469.61	1545.23	1131.02	2006.06	1278.83	1448.33	1692.54	1725.92	1708.78	1686.78	1051.14	8	7	15	1588.32	379.629	0.239013
hsa-miR-361-5p	43.0294	0.0967828	0.731192	0.894697	0.980857	38.2384	125.867	24.1422	33.8959	67.4133	22.7659	0	52.5979	15.758	0	46.2484	54.0816	40.9035	76.8746	46.6553	7	6	13	-	-	-
hsa-miR-1261	70.542	-0.039919	0.386866	0.917816	0.986149	152.953	87.9069	63.3734	63.7168	67.4133	19.9201	37.1587	71.5576	27.0715	53.7366	77.7285	68.8639	113.543	85.7952	67.391	8	7	15	70.542	32.9471	0.467057
hsa-miR-181a-5p	35245.7	0.0136572	0.152684	0.928726	0.986149	38265.7	34791.1	30475.6	41117.1	30667.7	37045.8	35602.7	29278.1	33078.6	38942.8	29585	30662.8	46318.3	43671.9	29181.9	8	7	15	35245.7	5530.94	0.156925
hsa-miR-222-3p	2094.72	0.0209092	0.310883	0.946377	0.986149	2316.15	2890.94	2671.74	2515.33	2043.97	811.034	1523.51	3226.82	3341.51	3220.79	1274.75	1349.15	1576.2	1297.16	1361.78	8	7	15	2094.72	842.79	0.40234
hsa-miR-223-5p	71.1759	-0.0267797	0.418795	0.949014	0.986149	38.2384	49.9471	85.5038	82.7948	29.6618	19.9201	183.471	42.2006	108.69	53.7366	94.0515	82.204	76.8704	56.1474	64.2009	8	7	15	71.1759	39.9459	0.561228
hsa-miR-3605-3p	12.2816	-0.0534563	0.819533	0.947993	0.986149	0	45.9513	3.01778	22.9677	0	2.84573	6.96726	23.2409	16.5662	27.2948	8.16149	4.68707	7.75756	9.18298	5.58269	8	5	13	-	-	-
hsa-miR-410-3p	886.006	0.0246743	0.379781	0.948198	0.986149	420.622	591.373	1653.74	1791.48	879.069	537.844	373.91	420.171	1578.23	1014.17	945.178	657.632	1325.13	420.843	680.689	8	7	15	886.006	486.667	0.549282
hsa-miR-424-3p	71.6962	-0.0453699	0.712596	0.949234	0.986149	0	0	37.2193	47.4171	40.448	273.19	95.2192	154.736	32.7283	50.3248	95.9947	116.816	35.9669	44.3407	51.0417	8	5	13	-	-	-
hsa-miR-941	148.393	0.0276263	0.378251	0.941777	0.986149	169.341	293.689	74.4386	75.5711	86.289	65.4519	287.98	170.637	170.106	82.7373	224.635	130.877	102.964	174.739	116.439	8	7	15	148.393	74.5071	0.502093
hsa-miR-30c-1-3p	38.5637	0.0258487	0.542492	0.961997	0.993886	27.3131	37.9598	90.5334	45.9354	0	11.3829	55.7381	32.415	46.8701	22.177	23.3185	45.4285	72.639	38.8309	27.9134	8	6	14	-	-	-
hsa-miR-107	3920.23	-0.0110743	0.359764	0.975443	0.996001	1813.59	1502.41	3053.99	7276.68	2448.45	8571.35	2656.85	4712.4	2220.67	4869.56	5271.55	5307.2	2466.9	2577.27	4054.63	8	7	15	3920.23	2066.67	0.527181
hsa-miR-181a-2-3p	306.923	-0.00618517	0.324952	0.984814	0.996001	595.426	149.841	285.683	299.321	88.9855	409.786	322.816	313.752	279.2	321.567	349.001	302.857	369.542	366.532	149.536	8	7	15	306.923	120.062	0.39118
hsa-miR-185-3p	22.5254	-0.00605963	0.616196	0.992154	0.996001	43.701	13.9852	12.0711	19.8189	56.6272	14.2287	0	43.4238	20.6067	15.3533	27.205	13.7007	5.64186	34.3706	17.1468	8	6	14	-	-	-
hsa-miR-203a-3p	2023.59	-0.00214331	0.427687	0.996001	0.996001	2277.91	2886.94	281.66	989.277	4918.47	1277.73	1525.83	4291.62	1309.94	3168.75	1765.99	1494.09	1588.18	1255.97	1321.5	8	7	15	2023.59	1272.84	0.629001
hsa-miR-584-5p	1532.72	-0.00130412	0.170479	0.993896	0.996001	2037.56	1344.58	1787.53	1836.12	1167.6	1272.04	1279.65	1472.13	1768.54	1647.07	1122.4	1492.29	1806.81	1475.84	1480.61	8	7	15	1532.72	272.027	0.17748
hsa-miR-6852-5p	144.896	0.0090347	0.320798	0.977532	0.996001	289.519	61.9344	201.185	128.73	91.6821	173.59	78.9623	98.4681	208.087	126.238	105.322	171.258	128.352	150.601	159.505	8	7	15	144.896	58.8631	0.406245

## Sheet: HHT2_vs_HHT1
gene	baseMean	log2FoldChange	lfcSE	pvalue	padj	A15	A16	A1	A4	A5	A6	A9	E10	E12	E13	E14	E15	E17	E1	E2	E4	E5	E7	E8	E9	n (HHT1)	n (HHT2)	n	MEAN	SD	CV
hsa-miR-146a-5p	6165.69	1.53484	0.307035	5.76531e-07	0.000107811	16830.3	15189.9	11621.5	6535.05	9184.39	4447.88	11310.2	2325.45	7478.12	1932.8	2477.35	2573.3	4676.21	4989.24	4269.18	3086.59	2779.44	2343.69	6467.56	2795.71	13	7	20	6165.69	4464.49	0.724085
hsa-miR-106b-3p	1627.75	-1.06831	0.30777	0.000518243	0.0323038	677.365	933.011	772.552	865.178	776.601	1650.53	977.739	1691.53	1671.18	1978.9	1652.34	1501.99	3407.72	852.998	1249.29	1854.24	1935.63	2090.18	984.407	5031.57	13	7	20	1627.75	1032.72	0.634445
hsa-miR-146b-5p	4086.37	1.23442	0.348158	0.000391742	0.0323038	12143.4	10728.6	5233.84	3910.99	4756.68	2313.58	6542.26	1003.45	7410.6	2750.17	2825.95	2294.11	3962.41	2620.72	2528.86	2830.96	1140.26	2302.3	2385.32	2042.93	13	7	20	4086.37	3010.9	0.736815
hsa-let-7e-5p	1622.2	1.24611	0.367472	0.000696254	0.0325499	4818.03	5608.06	1507.88	1949.1	1315.91	1468.4	1544.41	1350.67	945.316	1093.92	1794.1	1313.7	1322.24	1511.41	993.904	217.473	1383.42	372.507	1162.91	770.537	13	7	20	1622.2	1303.94	0.803811
hsa-miR-183-5p	663.127	-1.78902	0.538293	0.000888929	0.0332459	213.042	261.723	99.5868	192.632	75.5029	762.657	174.182	512.874	3764.38	362.593	195.213	484.793	1360.94	104.641	670.063	549.405	912.593	1490.03	170.219	905.47	13	7	20	663.127	837.85	1.26348
hsa-miR-26a-5p	22953.7	0.644797	0.206478	0.00179119	0.0558254	29951.6	36521.3	33787.1	30642.2	22028	24661.1	32270	17163.8	15479.5	13591.1	23111.9	21343.9	20080.8	29915.5	21269.6	11239.9	22452.5	13244.7	25132.1	15187	13	7	20	22953.7	7384.57	0.321716
hsa-miR-101-3p	10935.1	-0.856362	0.279761	0.00220563	0.0589218	7243.44	5018.68	6528.47	6525.78	7054.13	11232.1	6537.61	11085.7	11732	10930	11849.9	12548.3	15082.1	5691.16	9009.64	9439.08	14218.8	14931.3	8083.13	33960.5	13	7	20	10935.1	6248.26	0.571395
hsa-miR-182-5p	32639.5	-1.12456	0.384202	0.00342234	0.0799972	22178.3	16600.4	7423.74	18601.4	12040	42023	10418.4	46961.4	60230.1	31840.6	17539	24884.6	83118.2	9888.54	33994.2	28958.2	62351.8	40422.2	13967	69348.4	13	7	20	32639.5	21982.8	0.673503
hsa-miR-21-5p	13305.5	0.679216	0.235624	0.00394369	0.0819411	18600.2	16884.1	21734.1	18646.1	12919.1	14587.2	19875.3	8747.53	7191.15	6938.43	10281.2	12054.9	9644.81	17676	14206.9	7809.94	11665.1	5918.72	18305.3	12423.3	13	7	20	13305.5	4819.45	0.362216
hsa-let-7d-3p	521.195	1.0425	0.37062	0.0049105	0.0918263	464.323	1542.37	542.195	300.617	1102.88	600.45	952.192	229.36	185.687	291.918	418.314	476.136	195.648	715.436	539.736	144.982	631.646	139.69	424.794	525.528	13	7	20	521.195	351.02	0.67349
hsa-miR-6765-3p	190.713	1.38259	0.524567	0.00839697	0.142748	213.042	293.689	159.942	77.6085	755.029	142.287	527.189	50.9689	725.867	67.6021	92.9588	80.0774	51.5995	49.381	105.314	133.536	103.66	46.5633	77.5776	60.3647	13	7	20	190.713	218.82	1.14738
hsa-miR-150-5p	1595	-1.10223	0.461171	0.0168451	0.262502	524.412	962.98	261.541	601.049	1895.66	1166.75	989.351	4102.99	337.613	1895.93	3790.39	5888.94	724.543	710.146	914.918	1568.09	1679.87	1909.1	1393.38	582.342	13	7	20	1595	1439.07	0.902237
hsa-miR-19a-3p	133.245	-0.806125	0.373622	0.0309592	0.382816	131.103	69.9259	108.64	95.2047	48.5376	62.6062	104.509	101.938	320.732	199.733	58.0992	151.498	257.998	74.6593	122.428	91.5674	109.472	98.3004	126.534	331.414	13	7	20	133.245	81.9311	0.614891
hsa-miR-342-3p	257.949	-1.11939	0.524284	0.0327543	0.382816	147.491	283.699	88.5216	120.025	113.254	250.425	25.5466	598.884	0	384.103	374.159	709.875	75.2493	125.804	134.276	331.932	353.606	517.371	454.921	69.8336	12	7	19	-	-	-
hsa-miR-410-3p	597.559	1.02676	0.473096	0.0299838	0.382816	420.622	591.373	1653.74	1791.48	879.069	537.844	373.91	805.945	506.419	132.131	443.878	634.126	15.0499	767.757	675.328	347.193	237.352	243.164	679.369	215.419	13	7	20	597.559	449.769	0.752677
hsa-miR-532-5p	472.813	-0.850026	0.390887	0.0296594	0.382816	60.0889	399.577	254.5	241.902	312.798	466.7	434.293	452.349	573.942	307.282	418.314	636.291	522.445	272.771	383.081	144.982	807.965	1272.73	328.387	1165.87	13	7	20	472.813	306.331	0.647891
hsa-miR-486-5p	2.16492e+06	-0.907574	0.453456	0.0453428	0.49877	1.8027e+06	1.29849e+06	1.34904e+06	824469	1.44565e+06	1.87964e+06	1.05666e+06	1.57539e+06	9.61857e+06	1.25028e+06	882165	1.13131e+06	2.54426e+06	414144	1.50129e+06	1.78114e+06	2.16846e+06	3.18375e+06	761374	6.82966e+06	13	7	20	2.16492e+06	2.21467e+06	1.02298
hsa-miR-125a-5p	490.288	0.659196	0.355775	0.0639044	0.519571	721.066	1386.53	448.643	355.999	671.436	384.174	527.189	688.08	692.106	331.865	750.642	536.735	227.898	484.404	280.399	225.103	512.486	165.559	215.41	200.032	13	7	20	490.288	285.216	0.581731
hsa-miR-125b-2-3p	38.6056	1.46177	0.766255	0.0564326	0.519571	131.103	37.9598	35.2074	15.1883	153.702	42.686	46.4484	12.7422	16.8806	0	44.1554	56.2706	19.3498	49.9689	6.58215	0	16.4693	77.6056	9.79135	0	10	7	17	-	-	-
hsa-miR-144-5p	2637.2	-0.736602	0.396876	0.0634537	0.519571	1387.51	1494.42	1360.01	2201.75	879.069	4459.27	1100.83	2497.47	2093.2	4348.04	3028.13	1872.08	6961.64	1114.6	1633.69	3143.82	2499.46	3616.42	582.962	6469.67	13	7	20	2637.2	1771.25	0.671638
hsa-miR-148b-3p	1769.64	0.717961	0.384896	0.0621344	0.519571	2622.06	2884.94	2669.73	2493.1	1957.68	1920.87	2101.79	1283.78	354.493	500.87	1259.59	2456.43	1074.99	2596.03	1947	518.882	2279.55	305.249	2991.63	1174.15	13	7	20	1769.64	890.493	0.503205
hsa-miR-411-5p	307.567	1.01818	0.547964	0.0631522	0.519571	453.398	355.623	798.706	855.176	361.335	187.818	192.761	308.999	320.732	0	248.665	320.31	34.3997	501.452	396.245	339.563	140.473	46.5633	175.491	113.628	12	7	19	-	-	-
hsa-miR-9-5p	32.7546	1.68511	0.901671	0.0616397	0.519571	267.669	51.945	9.05334	2.4079	45.841	36.9945	6.96726	6.37111	624.584	0	2.32397	51.9421	2.14998	8.23016	32.9107	3.81531	92.0343	10.3474	6.02544	1.18362	12	7	19	-	-	-
hsa-miR-432-5p	72.384	1.1949	0.659749	0.0701189	0.530098	262.206	151.839	111.658	173.554	83.5925	22.7659	0	98.7522	0	61.4564	9.29588	67.0919	12.8999	71.1321	82.9351	80.1215	6.78148	56.9108	74.5649	20.1216	12	6	18	-	-	-
hsa-miR-500a-3p	127.568	-0.842769	0.466568	0.0708688	0.530098	0	95.8984	88.5216	78.5346	78.1994	162.207	85.9295	245.288	0	113.694	95.2827	116.87	159.099	57.6111	118.479	202.211	164.693	305.249	246.29	137.3	12	6	18	-	-	-
hsa-miR-199b-3p	716.719	0.781111	0.460139	0.0895922	0.598348	486.174	1004.94	1398.24	1396.21	1038.16	549.227	1033.48	777.275	50.6419	316.501	762.262	567.035	378.397	1188.08	897.805	61.045	420.452	134.516	1335.39	538.548	13	7	20	716.719	433.266	0.604514
hsa-miR-23a-3p	308.685	0.662997	0.3889	0.0882314	0.598348	87.402	615.348	387.282	263.017	760.422	258.962	445.905	194.319	523.3	396.394	306.764	164.483	60.1995	256.311	223.793	236.549	230.57	325.943	347.969	88.7716	13	7	20	308.685	177.33	0.574469
hsa-miR-548h-5p	91.2153	-0.973807	0.563839	0.0841496	0.598348	136.566	5.99365	83.4919	38.5264	43.1445	79.6806	13.9345	101.938	0	52.238	165.002	60.5991	120.399	38.2115	82.9351	183.135	81.3777	118.995	42.9313	375.208	12	7	19	-	-	-
hsa-miR-361-3p	40.4098	-0.959999	0.593206	0.105593	0.680894	5.46262	21.9767	21.1245	43.8979	35.0549	25.6116	20.9018	63.7111	0	67.6021	18.5918	112.541	17.1998	44.678	31.5943	0	33.9074	113.822	42.9313	87.588	11	7	18	-	-	-
hsa-miR-221-3p	409.971	0.614394	0.386632	0.11204	0.69838	540.8	439.534	614.621	625.499	436.838	384.174	680.469	280.329	168.806	433.268	511.273	298.667	337.547	564.942	355.436	72.4909	327.449	41.3896	817.201	268.682	13	7	20	409.971	199.16	0.485791
hsa-miR-92a-3p	92760.7	-0.436233	0.278576	0.117363	0.707962	60099.8	55912.8	79408.9	86619.8	75311.4	113138	57644.8	87367	56246.3	96320.6	97365	74182	134129	66843	89600.1	74902.2	118893	87492.5	70030	273708	13	7	20	92760.7	47581.4	0.512948
hsa-let-7b-5p	1804.93	-0.407492	0.345291	0.237943	0.759642	2332.54	2175.69	1302.68	1145.05	849.407	1158.21	1453.84	1474.91	3950.07	1739.22	1791.78	976.079	1870.48	1243.93	2287.95	957.643	1554.9	651.887	2025.3	5157.04	13	7	20	1804.93	1073.79	0.594921
hsa-miR-127-3p	44.9779	0.948092	0.752498	0.207696	0.759642	21.8505	21.9767	85.5038	124.47	51.2341	45.5317	111.476	98.7522	0	15.3641	0	47.6136	0	27.6298	100.049	7.63062	18.4069	31.0422	85.1094	5.91811	10	7	17	-	-	-
hsa-miR-1285-3p	65.5071	-0.999134	0.826622	0.22678	0.759642	60.0889	53.9428	16.0948	65.3838	0	51.2232	32.5139	181.577	67.5225	0	23.2397	0	23.6498	48.7931	110.58	0	127.879	82.7793	100.926	263.947	10	6	16	-	-	-
hsa-miR-150-3p	92.8715	0.730841	0.556712	0.189257	0.759642	71.0141	107.886	37.2193	41.8604	434.142	79.6806	109.154	60.5255	0	141.35	88.3108	207.768	58.0495	25.2784	32.9107	103.013	62.9709	144.864	21.8422	29.5905	12	7	19	-	-	-
hsa-miR-152-3p	21.5899	1.05362	0.789749	0.182165	0.759642	43.701	47.9492	11.0652	24.8199	45.841	39.8403	23.2242	3.18555	0	0	9.29588	32.4638	15.0499	29.9813	1.31643	0	40.6889	0	44.4377	18.9379	9	7	16	-	-	-
hsa-miR-181a-5p	39861.4	-0.254269	0.205093	0.215057	0.759642	38265.7	34791.1	30475.6	41117.1	30667.7	37045.8	35602.7	40714.6	39686.4	42948.8	61408.6	46315	47976.8	25403.6	21722.4	35993.6	54813.7	48539.7	29777.7	53961.3	13	7	20	39861.4	10164.4	0.254993
hsa-miR-181c-5p	243.62	-0.432752	0.358713	0.227663	0.759642	125.64	227.759	243.434	353.776	75.5029	162.207	199.728	267.587	101.284	580.763	281.2	315.981	178.448	386.23	139.542	293.779	450.484	196.601	146.87	145.585	13	7	20	243.62	126.944	0.521072
hsa-miR-186-5p	4193.3	-0.294255	0.225822	0.192562	0.759642	3605.33	2988.83	3506.66	2963.94	4476.24	3730.76	4333.64	5364.47	2498.33	3109.69	4145.96	4631.5	3448.57	3751.19	4161.23	3284.98	4508.71	8329.67	4095.04	6931.28	13	7	20	4193.3	1376.44	0.328248
hsa-miR-19b-3p	501.001	-0.472806	0.357757	0.186307	0.759642	196.654	91.9026	610.598	413.233	598.63	532.152	350.685	525.616	708.987	338.01	257.961	380.909	1128.74	335.673	439.687	270.887	758.557	646.713	549.069	885.349	13	7	20	501.001	248.408	0.495823
hsa-miR-221-5p	24.9237	1.1017	0.919269	0.230741	0.759642	5.46262	65.9301	25.1482	15.744	35.0549	19.9201	102.186	25.4844	0	0	0	10.8213	0	6.46656	13.1643	87.7521	35.845	0	45.944	3.55086	8	7	15	-	-	-
hsa-miR-23b-3p	73.1036	0.639288	0.513312	0.212978	0.759642	87.402	91.9026	27.16	101.688	86.289	167.898	116.121	47.7833	0	49.1651	23.2397	75.7489	27.9497	96.9984	80.3022	0	111.41	108.648	103.186	59.1811	11	7	18	-	-	-
hsa-miR-24-3p	207.015	0.636704	0.541505	0.239673	0.759642	360.533	319.661	299.766	227.269	261.564	139.441	283.335	0	0	267.335	165.002	112.541	238.648	165.191	140.858	560.851	127.879	310.422	94.9007	65.0992	11	7	18	-	-	-
hsa-miR-25-3p	19824.4	-0.414544	0.282884	0.142805	0.759642	16196.7	11467.8	17032.4	14767.7	15548.2	22432.9	16635.5	15013.5	27701.1	18624.4	18064.2	10832.1	31664.9	9736.28	15583.9	20663.7	23798.1	24207.8	14543.9	51972.8	13	7	20	19824.4	9401.2	0.474224
hsa-miR-26b-5p	4672.2	0.281827	0.236906	0.234198	0.759642	5424.39	5510.16	6550.6	6214.05	3246.62	4573.09	5464.65	3526.41	3190.44	5143.9	6014.43	2874.13	6417.69	5445.43	4461.38	4868.34	2988.69	1821.14	4520.59	5187.81	13	7	20	4672.2	1329.59	0.284575
hsa-miR-29a-3p	111.693	-0.767147	0.537886	0.153803	0.759642	10.9252	35.9619	32.1897	53.7147	132.13	122.367	141.668	79.6388	236.329	135.204	209.157	64.9276	75.2493	125.216	48.7079	221.288	78.4714	367.333	52.7226	10.6526	13	7	20	111.693	89.8636	0.804561
hsa-miR-29c-3p	35.194	-1.21722	0.880399	0.166795	0.759642	0	55.9407	33.1956	37.4151	0	2.84573	0	28.67	0	70.6749	48.8034	4.32851	0	27.6298	43.4422	141.166	50.3767	82.7793	31.6336	44.9776	11	4	15	-	-	-
hsa-miR-30b-5p	148.976	-0.723109	0.508007	0.154613	0.759642	87.402	71.9238	94.5571	157.995	40.448	145.132	141.668	203.875	0	18.4369	237.045	218.59	49.4496	214.572	146.124	38.1531	334.23	150.037	351.735	278.151	12	7	19	-	-	-
hsa-miR-30d-5p	6381.22	0.278544	0.195618	0.154469	0.759642	6560.61	6601.01	8075.58	7575.07	6371.9	8719.33	6551.55	4284.57	3882.55	3650.51	5168.51	5964.68	6181.19	8779.82	6031.88	5005.69	6419.15	6146.36	8777.57	6876.84	13	7	20	6381.22	1512.49	0.237022
hsa-miR-32-5p	40.4517	1.06823	0.883651	0.226709	0.759642	0	87.9069	19.1126	46.6763	88.9855	108.138	83.6071	0	0	39.9467	37.1835	97.3914	0	28.8056	9.21501	0	46.5016	0	33.8931	81.6698	8	6	14	-	-	-
hsa-miR-378a-3p	2438.4	-0.499189	0.381723	0.190967	0.759642	1065.21	1058.88	1133.68	798.683	3756.27	3209.99	2433.9	3262.01	1131	2587.32	3997.23	2175.08	1661.93	1318.59	1199.27	3338.4	1955	7807.12	1779.77	3098.72	13	7	20	2438.4	1614.9	0.662277
hsa-miR-409-3p	1259.76	0.543592	0.410899	0.185857	0.759642	753.842	1256.67	2882.99	2651.47	1909.14	697.205	922.001	2147.06	1147.88	614.564	1229.38	1826.63	309.597	1410.89	1935.15	1209.45	534.768	258.685	1154.63	343.25	13	7	20	1259.76	760.244	0.603482
hsa-miR-431-5p	110.473	1.1739	0.807821	0.146176	0.759642	147.491	105.888	324.914	376.929	180.668	65.4519	16.2569	242.102	0	61.4564	116.198	58.4349	0	158.137	84.2515	0	44.564	0	218.422	8.28535	9	7	16	-	-	-
hsa-miR-4677-3p	27.5278	-0.746229	0.556807	0.180183	0.759642	16.3879	23.9746	14.083	18.7075	32.3584	19.9201	11.6121	35.0411	0	55.3108	18.5918	10.8213	62.3494	18.2239	34.2272	0	43.5952	56.9108	34.6463	43.794	11	7	18	-	-	-
hsa-miR-5010-5p	82.5996	-0.74367	0.529701	0.160335	0.759642	0	41.9555	72.4267	53.3443	67.4133	31.3031	137.023	207.061	0	36.8739	97.6067	71.4204	116.099	84.6531	75.0365	103.013	41.6576	51.7371	99.4198	263.947	12	6	18	-	-	-
hsa-miR-654-3p	102.966	1.1227	0.781548	0.150859	0.759642	32.7757	195.793	373.199	236.345	91.6821	36.9945	150.957	152.907	0	0	27.8876	121.198	0	245.141	150.073	41.9684	32.9386	0	103.186	66.2828	9	7	16	-	-	-
hsa-miR-769-5p	314.63	-0.312332	0.263375	0.235668	0.759642	316.832	197.79	196.156	168.183	342.459	361.408	315.849	445.978	540.18	310.355	262.609	328.967	202.098	268.656	288.298	198.396	466.953	413.896	439.104	228.439	13	7	20	314.63	104.659	0.332642
hsa-miR-941	215.276	-0.727432	0.500717	0.146285	0.759642	169.341	293.689	74.4386	75.5711	86.289	65.4519	287.98	210.247	405.135	52.238	190.565	71.4204	51.5995	114.634	204.047	717.278	539.612	393.202	203.359	99.4242	13	7	20	215.276	179.972	0.836004
hsa-miR-98-5p	1421.53	0.547887	0.431964	0.204668	0.759642	2856.95	2509.34	2167.77	1997.82	248.081	517.924	2222.56	767.718	1755.59	442.486	990.011	352.773	2352.08	987.032	1874.6	1449.82	477.61	507.023	2238.45	1715.07	13	7	20	1421.53	844.036	0.59375
hsa-miR-223-3p	446.537	-0.398199	0.347959	0.252465	0.773949	316.832	373.604	403.377	309.508	347.853	307.339	522.545	242.102	692.106	251.971	550.781	212.097	348.297	305.104	355.436	1232.35	1022.07	532.892	354.748	249.744	13	7	20	446.537	264.052	0.591333
hsa-miR-27b-3p	11655.1	0.347459	0.302949	0.251414	0.773949	15535.7	16740.3	11336.8	12971.9	16130.7	8320.93	13741.8	8916.36	8558.48	17293.8	27276.4	7087.93	10689.7	16351	5884.44	7577.21	5097.73	7098.32	9349.23	7143.15	13	7	20	11655.1	5401.64	0.463457
hsa-miR-100-5p	50.3599	0.920998	0.841065	0.2735	0.774917	76.4767	45.9513	13.0771	11.1134	293.922	2.84573	71.995	76.4533	0	0	13.9438	95.2272	32.2497	14.1089	48.7079	0	13.563	5.17371	52.7226	139.667	10	7	17	-	-	-
hsa-miR-204-5p	70.8707	-0.836122	0.757807	0.269877	0.774917	10.9252	41.9555	31.1837	77.6085	48.5376	25.6116	92.8968	117.865	0	125.986	392.751	140.677	118.249	47.6174	48.7079	0	5.8127	0	27.1145	63.9155	10	7	17	-	-	-
hsa-miR-339-3p	52.798	-0.699447	0.636858	0.272083	0.774917	65.5515	0	34.2015	41.49	53.9306	45.5317	27.869	31.8555	0	125.986	88.3108	64.9276	12.8999	58.7869	57.9229	148.797	60.0645	0	96.4071	41.4267	11	6	17	-	-	-
hsa-miR-363-3p	832.203	-0.410567	0.369586	0.266618	0.774917	294.982	617.346	663.912	775.715	382.907	1602.15	455.194	506.503	995.958	845.026	653.035	670.919	1154.54	399.163	558.166	541.774	1052.1	1743.54	477.516	2253.61	13	7	20	832.203	511.46	0.614586
hsa-miR-99b-5p	383.604	0.370098	0.329032	0.26067	0.774917	529.875	721.236	354.086	304.507	396.39	392.711	441.26	420.493	455.777	338.01	237.045	426.358	251.548	251.608	217.211	247.995	484.391	636.366	500.112	65.0992	13	7	20	383.604	153.563	0.400316
hsa-miR-106b-5p	75.26	-0.495666	0.478647	0.300409	0.838455	5.46262	21.9767	65.3853	88.1663	78.1994	54.0689	95.2192	92.3811	101.284	110.622	127.818	170.976	42.9996	60.5505	28.9614	26.7072	70.7211	108.648	24.855	130.198	13	7	20	75.26	43.1814	0.573762
hsa-let-7d-5p	552.238	0.276791	0.285288	0.331937	0.858925	508.024	1002.94	612.61	658.469	242.688	628.907	699.048	465.091	658.345	402.54	673.951	318.145	827.742	472.647	405.46	526.513	310.979	243.164	606.31	781.19	13	7	20	552.238	201.006	0.363984
hsa-miR-1273h-3p	47.6717	-0.724197	0.733562	0.323528	0.858925	0	0	23.1363	63.7168	45.841	22.7659	78.9623	38.2266	0	70.6749	60.4232	209.933	64.4994	27.6298	52.6572	0	42.6264	51.7371	74.5649	26.0397	11	5	16	-	-	-
hsa-miR-28-5p	157.074	0.341546	0.354489	0.335302	0.858925	213.042	173.816	163.966	253.756	97.0751	162.207	229.92	60.5255	0	92.1846	88.3108	190.454	165.548	253.371	150.073	194.581	176.318	118.995	242.524	114.811	12	7	19	-	-	-
hsa-miR-3158-3p	74.4697	-0.793633	0.798737	0.320413	0.858925	27.3131	0	43.2549	64.2725	0	150.824	60.3829	38.2266	337.613	49.1651	67.3951	71.4204	171.998	10.5816	36.86	0	49.4079	82.7793	11.2977	216.603	12	5	17	-	-	-
hsa-miR-4732-3p	371.75	-0.461796	0.472013	0.327899	0.858925	273.131	311.67	173.019	190.409	164.488	623.216	362.298	372.71	101.284	869.608	374.159	281.353	1171.74	156.373	251.438	232.734	511.517	144.864	53.4758	815.515	13	7	20	371.75	291.15	0.783187
hsa-miR-660-5p	190.024	-0.480121	0.484156	0.32136	0.858925	103.79	51.945	151.895	163.552	328.977	193.51	71.995	197.504	0	233.534	409.019	151.498	296.697	105.816	110.58	30.5225	298.385	248.338	158.168	494.754	12	7	19	-	-	-
hsa-miR-148b-5p	41.2052	0.668025	0.716968	0.351473	0.870718	87.402	65.9301	44.2608	67.236	80.8959	8.5372	32.5139	105.123	0	0	55.7753	38.9566	8.59992	32.9207	10.5314	0	42.6264	5.17371	51.2163	86.4043	10	7	17	-	-	-
hsa-miR-151a-3p	18158	0.27561	0.29694	0.353321	0.870718	19534.3	19301.5	22724.9	17029.1	32989.4	16439.8	15295.5	18195.9	16340.5	6867.75	11236.4	22941.1	8810.62	19399.1	22718.9	8359.34	22376.9	13938	37120.5	11540.3	13	7	20	18158	7618.25	0.419554
hsa-miR-215-5p	16.5214	0.944699	1.01898	0.353875	0.870718	5.46262	0	53.3141	1.29656	53.9306	56.9147	2.32242	6.37111	0	0	4.64794	2.16425	2.14998	68.7807	22.3793	0	14.5317	5.17371	20.3359	10.6526	10	6	16	-	-	-
hsa-let-7f-5p	127518	0.267736	0.30306	0.376998	0.883136	192049	276233	120167	91356	74648.1	110821	137805	92441.6	77178.3	134310	98101.7	80953.9	195515	95130.7	131022	125844	110168	54468.8	86742.3	265412	13	7	20	127518	60553.7	0.474863
hsa-miR-10a-5p	21363.3	0.330539	0.399864	0.408448	0.883136	39352.7	37492.3	9125.77	8571.76	42071.3	10745.5	25135.6	19508.3	33086	34265	46967.4	19831.1	10962.8	21974.5	7312.77	11293.3	8490.41	20332.7	12952.4	7795.33	13	7	20	21363.3	13073	0.611934
hsa-miR-142-3p	479.661	-0.212955	0.256304	0.406046	0.883136	355.071	375.602	520.064	745.894	401.783	395.557	250.821	516.06	270.09	359.52	481.062	595.17	384.847	540.251	506.825	835.553	732.4	413.896	575.43	337.332	13	7	20	479.661	158.127	0.329665
hsa-miR-143-3p	14661.9	-0.325711	0.406623	0.423123	0.883136	9466.73	9322.12	14701.6	8997.96	23697.1	12003.3	9939.96	5010.88	7781.97	3844.1	7360.01	11609.1	7378.73	11345.3	19641.1	29034.5	26025.4	38016.4	31095.8	6965.61	13	7	20	14661.9	9781.83	0.66716
hsa-miR-144-3p	2431.26	-0.315531	0.391607	0.420396	0.883136	1267.33	1282.64	1183.98	3806.89	946.483	4766.6	1428.29	1761.61	2160.72	2323.05	2547.07	1701.1	3654.97	1385.02	1637.64	1793.2	2479.11	4532.17	755.44	7211.8	13	7	20	2431.26	1615.28	0.664381
hsa-miR-222-3p	1846.52	0.304933	0.361994	0.399581	0.883136	2316.15	2890.94	2671.74	2515.33	2043.97	811.034	1523.51	1522.69	422.016	1090.85	878.46	2841.67	1027.69	2900.54	1155.83	1865.69	2848.22	719.145	3582.88	1301.98	13	7	20	1846.52	921.455	0.499023
hsa-miR-27a-3p	695.606	0.294586	0.34696	0.395855	0.883136	699.216	867.081	926.459	747.561	984.234	532.152	794.268	535.173	33.7613	900.337	1598.89	551.885	713.794	843.592	350.17	614.265	540.581	584.629	653.761	440.307	13	7	20	695.606	307.698	0.442346
hsa-miR-30c-5p	564.11	-0.278154	0.34869	0.425039	0.883136	579.038	595.369	547.224	549.187	250.777	364.254	596.862	790.017	320.732	218.17	766.91	692.561	419.246	827.719	595.026	343.378	1045.32	108.648	933.191	738.58	13	7	20	564.11	248.605	0.440704
hsa-miR-320b	37.4276	-0.661799	0.77425	0.392683	0.883136	0	41.9555	48.2845	30.1914	37.7514	31.3031	0	219.803	0	70.6749	53.4513	19.4783	17.1998	32.9207	40.8093	0	16.4693	15.5211	30.1272	42.6104	11	5	16	-	-	-
hsa-miR-33a-5p	15.7837	0.876835	0.974459	0.368217	0.883136	65.5515	0	29.1719	21.6711	0	28.4573	16.2569	3.18555	0	0	0	17.314	6.44994	23.5148	5.26572	45.7837	12.5942	0	12.0509	28.4069	9	5	14	-	-	-
hsa-miR-340-3p	17.5806	0.780167	0.927374	0.4002	0.883136	5.46262	9.98941	28.166	27.9687	35.0549	28.4573	37.1587	28.67	0	0	0	56.2706	0	8.81803	7.89858	0	23.2508	0	24.855	29.5905	7	7	14	-	-	-
hsa-miR-421	176.828	-0.252844	0.313139	0.419408	0.883136	180.267	131.86	126.747	194.484	183.364	142.287	141.668	73.2677	236.329	150.568	285.848	84.4059	245.098	122.865	156.655	179.32	164.693	124.169	257.588	355.086	13	7	20	176.828	69.552	0.39333
hsa-miR-424-3p	95.2908	-0.633098	0.765483	0.408205	0.883136	0	0	37.2193	47.4171	40.448	273.19	95.2192	70.0822	0	215.097	167.326	73.5846	88.1492	58.7869	118.479	0	90.0968	206.948	52.7226	271.049	11	5	16	-	-	-
hsa-miR-671-3p	235.812	-0.399352	0.49526	0.420043	0.883136	218.505	251.733	191.126	203.56	237.295	165.053	92.8968	219.803	607.703	227.389	144.086	441.508	148.349	219.863	388.347	0	369.106	98.3004	421.781	69.8336	12	7	19	-	-	-
hsa-miR-92b-3p	1773.79	0.270327	0.342811	0.43037	0.884387	2654.84	2601.24	2425.29	848.878	1768.92	2088.77	1569.96	1057.6	2886.59	1911.29	1552.41	902.494	2577.83	934.124	1313.8	927.12	1196.45	1252.04	665.812	4340.34	13	7	20	1773.79	922.246	0.51993
hsa-miR-126-3p	1656.57	0.232428	0.3515	0.508456	0.910307	2174.12	2069.81	1740.25	1494.01	1407.59	1946.48	2025.15	1564.11	219.448	2369.14	4129.69	1501.99	1094.34	2854.1	1095.27	991.981	987.189	1360.68	1061.98	1043.95	13	7	20	1656.57	834.997	0.504053
hsa-miR-140-3p	1522.1	-0.220157	0.310061	0.477677	0.910307	2135.89	1174.76	1033.09	1514.76	906.035	1829.81	1056.7	1490.84	371.374	740.55	1424.59	1839.62	1685.58	1779.48	1474.4	1041.58	3289.99	1598.68	2617.3	1436.92	13	7	20	1522.1	654.452	0.429967
hsa-miR-142-5p	8035.05	-0.175344	0.238803	0.462788	0.910307	5418.92	7192.38	6677.34	5305.16	7552.98	11977.7	7768.5	7575.25	6060.15	9221.54	9709.54	14413.9	7873.23	6946.85	4969.52	7012.54	10355.3	12127.2	4696.83	7846.22	13	7	20	8035.05	2582.05	0.321349
hsa-miR-1468-5p	81.8678	0.511624	0.69304	0.460374	0.910307	245.818	37.9598	54.3201	66.3099	107.861	56.9147	139.345	121.051	151.926	230.462	69.7191	80.0774	0	50.5567	40.8093	0	40.6889	0	76.0712	67.4664	10	7	17	-	-	-
hsa-miR-148a-5p	234.419	0.281908	0.429037	0.511135	0.910307	382.384	197.79	398.347	179.111	318.191	199.201	171.859	328.112	472.658	61.4564	99.9307	396.059	113.949	161.076	300.146	45.7837	364.262	62.0845	314.076	121.913	13	7	20	234.419	131.862	0.562502
hsa-miR-181d-5p	172.84	-0.320535	0.457362	0.483406	0.910307	300.444	117.875	200.179	236.901	99.7717	31.3031	34.8363	168.834	658.345	199.733	148.734	209.933	148.349	128.155	59.2393	80.1215	152.099	134.516	251.562	95.8733	13	7	20	172.84	134.771	0.779743
hsa-miR-1910-5p	215.106	-0.400401	0.603172	0.506802	0.910307	54.6262	323.657	107.634	7.9646	207.633	176.436	353.008	181.577	793.39	381.03	211.481	181.797	163.399	64.6656	103.998	175.504	31.001	682.929	29.374	71.0173	13	7	20	215.106	208.249	0.968121
hsa-miR-192-5p	8802.63	0.309928	0.428213	0.469206	0.910307	4047.8	4249.5	5562.78	2057.46	36298	7114.34	11152.3	8588.25	4169.52	8133.76	9005.38	7016.51	10188.8	5214.98	4960.31	5112.52	8731.64	11759.8	3356.93	19332.1	13	7	20	8802.63	7544.04	0.857021
hsa-miR-28-3p	8717.08	0.215633	0.314918	0.493517	0.910307	11553.4	11138.2	8517.18	7031.81	13466.5	7586.73	7801.01	6469.86	5317.4	4492.46	7583.11	15262.3	4693.41	9675.15	11427.9	4780.58	14366.1	3269.78	15209.7	4698.98	13	7	20	8717.08	3838.02	0.440288
hsa-miR-335-3p	31.1063	0.64636	0.937754	0.490657	0.910307	0	0	20.1185	96.1309	72.8063	11.3829	85.9295	3.18555	0	0	6.97191	30.2996	51.5995	59.3748	56.6065	0	2.90635	62.0845	49.7099	13.0198	10	5	15	-	-	-
hsa-miR-374a-5p	86.004	-0.304316	0.45314	0.501857	0.910307	43.701	49.9471	45.2667	53.5295	145.613	128.058	44.126	38.2266	202.568	178.224	79.0149	21.6425	116.099	54.6718	64.505	83.9368	74.5963	201.775	51.9695	42.6104	13	7	20	86.004	56.3695	0.655429
hsa-miR-423-3p	2486.02	0.186087	0.275778	0.499821	0.910307	2010.25	2872.96	2467.54	4212.35	2796.3	2003.4	2547.69	2526.14	793.39	1084.71	2210.09	2913.09	2173.63	3091.6	3991.41	2098.42	3328.74	1329.64	2749.11	2519.93	13	7	20	2486.02	851.529	0.342527
hsa-miR-584-5p	1357.11	0.275608	0.382756	0.471486	0.910307	2037.56	1344.58	1787.53	1836.12	1167.6	1272.04	1279.65	694.451	860.913	344.156	413.667	1398.11	836.342	1259.22	1928.57	686.756	1180.95	895.051	4567.29	1351.7	13	7	20	1357.11	892.563	0.657693
hsa-miR-889-3p	202.98	0.440828	0.595733	0.459314	0.910307	284.056	159.831	377.223	358.407	312.798	153.67	69.6726	519.245	135.045	46.0923	123.17	294.339	0	199.875	463.383	76.3062	40.6889	139.69	265.873	40.2431	12	7	19	-	-	-
hsa-miR-3605-3p	15.9872	-0.650388	1.00273	0.516587	0.911338	0	45.9513	3.01778	22.9677	0	2.84573	6.96726	0	0	49.1651	11.6198	32.4638	23.6498	31.7449	40.8093	0	34.8762	0	3.01272	10.6526	9	5	14	-	-	-
hsa-miR-345-5p	101.846	-0.264586	0.416083	0.524844	0.915598	27.3131	27.9704	100.593	103.91	142.916	128.058	104.509	98.7522	0	98.3303	185.918	75.7489	195.648	112.283	140.858	133.536	79.4402	108.648	39.9186	132.566	12	7	19	-	-	-
hsa-miR-652-3p	72.4638	-0.384989	0.611243	0.528795	0.915598	0	23.9746	63.3734	105.577	59.3237	99.6007	71.995	197.504	0	58.3836	144.086	51.9421	163.399	60.5505	34.2272	95.3827	53.283	0	45.944	120.729	11	6	17	-	-	-
hsa-miR-16-5p	20215.4	-0.172126	0.288814	0.551193	0.937307	13323.3	12834.4	20487.7	23877.1	11125.9	34407.8	14675.4	14835.1	21674.7	16261.4	19528.3	14230	34386.8	12207.1	16346.1	20194.4	19656.6	30907.7	11721.7	41626.8	13	7	20	20215.4	8700.77	0.430403
hsa-miR-423-5p	38241.9	-0.177292	0.297607	0.551357	0.937307	27154.7	26266.2	48080.3	33672.8	44692.3	27976.4	38888.9	65832.7	15327.6	23534.7	34106.6	26267.6	32664.7	33387.4	33712.4	34425.5	22242.3	70631.4	42603.7	83370.7	13	7	20	38241.9	17236.7	0.450728
hsa-miR-126-5p	35106.9	0.164986	0.281826	0.558267	0.940504	38664.5	39683.9	41491.5	30603.9	48537.6	31795.4	33552	33881.5	21083.9	38072.3	70065.3	31366.5	17444.9	55399	25035.9	16169.3	24147.9	39123.6	48040.1	17979.2	13	7	20	35106.9	13595.8	0.387268
hsa-miR-130a-3p	1188.43	0.175092	0.308526	0.570368	0.95231	819.394	787.166	2193.93	1495.49	1558.6	1172.44	970.772	1108.57	641.464	1278.29	1526.85	636.291	1442.64	1112.84	946.513	663.864	806.027	486.328	2380.05	1741.11	13	7	20	1188.43	517.524	0.435468
hsa-miR-136-3p	59.1819	0.553253	0.992999	0.577422	0.955557	0	0	190.12	177.444	94.3786	34.1488	27.869	181.577	0	0	106.903	54.1064	0	142.852	56.6065	0	46.5016	5.17371	48.2036	17.7543	9	5	14	-	-	-
hsa-let-7g-5p	2290.69	0.109663	0.321117	0.732723	0.968354	2851.49	3048.77	2346.83	2369.75	822.442	2048.93	3355.9	1468.54	1823.11	2384.51	2795.73	1123.25	4233.31	1628.98	2147.1	1842.79	1398.92	1164.08	1730.06	5229.24	13	7	20	2290.69	1081.31	0.472048
hsa-miR-103a-3p	7566.81	0.073903	0.188323	0.694742	0.968354	7374.54	4691.03	9088.55	10457.7	6741.33	8702.25	7689.53	6922.21	7241.79	4606.16	6093.45	7698.25	9625.46	6791.65	7364.11	6814.14	8715.17	6606.82	7815.75	10296.3	13	7	20	7566.81	1583.46	0.209264
hsa-miR-107	3575.71	0.198915	0.394587	0.614184	0.968354	1813.59	1502.41	3053.99	7276.68	2448.45	8571.35	2656.85	2882.93	1519.26	1478.03	5075.55	1718.42	3848.47	2494.92	2676.3	2636.38	4384.71	3518.12	1746.63	10211.1	13	7	20	3575.71	2451.83	0.685692
hsa-miR-125b-5p	17.0632	0.352655	0.893718	0.693143	0.968354	27.3131	51.945	6.03556	2.03746	8.08959	39.8403	4.64484	22.2989	0	9.21846	20.9157	49.7778	0	5.87869	3.94929	0	6.78148	67.2582	2.25954	13.0198	10	7	17	-	-	-
hsa-miR-1261	60.6971	0.392216	0.804383	0.625834	0.968354	152.953	87.9069	63.3734	63.7168	67.4133	19.9201	37.1587	66.8966	253.21	0	44.1554	34.6281	0	109.344	117.162	0	40.6889	0	21.0891	34.325	9	7	16	-	-	-
hsa-miR-1304-3p	59.9278	-0.310017	0.834917	0.710403	0.968354	65.5515	93.9005	85.5038	59.4567	0	59.7604	2.32242	38.2266	0	0	23.2397	101.72	19.3498	62.902	59.2393	0	281.916	82.7793	129.547	33.1414	10	6	16	-	-	-
hsa-miR-1307-5p	81.5236	-0.299576	0.696172	0.666964	0.968354	32.7757	99.8941	79.4682	115.394	48.5376	122.367	0	280.329	0	0	81.3389	8.65702	62.3494	135.21	68.4543	106.829	102.691	41.3896	128.794	115.995	11	6	17	-	-	-
hsa-miR-130b-3p	306.402	0.15858	0.461353	0.73105	0.968354	207.58	189.799	285.683	470.282	450.321	278.882	415.713	331.298	337.613	0	341.623	209.933	599.845	272.183	264.602	87.7521	233.477	336.291	454.168	361.004	12	7	19	-	-	-
hsa-miR-130b-5p	27.5949	0.25497	0.734101	0.728349	0.968354	21.8505	57.9386	34.2015	31.6732	48.5376	0	25.5466	15.9278	0	70.6749	51.1273	38.9566	17.1998	69.3685	23.6957	0	21.3132	0	12.0509	11.8362	10	6	16	-	-	-
hsa-miR-151a-5p@	3444.59	0.105897	0.310971	0.733453	0.968354	3157.4	4766.95	3974.42	3986.74	3357.18	2808.74	3232.81	5609.76	2565.86	845.026	2565.66	5280.78	2109.13	3571.89	4941.88	1907.65	3497.31	1784.93	6246.88	2680.9	13	7	20	3444.59	1392.11	0.404144
hsa-miR-15b-5p	218.637	-0.141062	0.417283	0.735327	0.968354	174.804	91.9026	154.913	191.521	261.564	401.249	146.312	136.979	455.777	49.1651	144.086	90.8987	294.547	139.913	152.706	99.1981	239.289	584.629	201.099	362.188	13	7	20	218.637	138.138	0.631816
hsa-miR-181b-5p	1593.1	-0.128206	0.282926	0.650447	0.968354	1753.5	1897.99	1470.67	1620.52	1278.16	1115.53	1391.13	1452.61	911.554	3423.12	3430.18	1214.15	1554.44	1206.89	795.123	1106.44	1429.92	1241.69	1708.97	1859.47	13	7	20	1593.1	692.551	0.434719
hsa-miR-181c-3p	44.3748	-0.304938	0.703732	0.664785	0.968354	10.9252	51.945	91.5394	59.2714	8.08959	14.2287	34.8363	28.67	0	0	39.5075	123.362	53.7495	79.3623	44.7586	0	85.2529	36.2159	100.926	24.856	10	7	17	-	-	-
hsa-miR-191-5p	104898	0.152389	0.426596	0.720926	0.968354	186095	133097	95078.2	73056.3	151831	65264.1	81006	91619.7	417323	21617.3	33328	120783	42584.7	50365.1	96157.3	75959	93029.3	95961.9	133498	40309.4	13	7	20	104898	84579.4	0.8063
hsa-miR-199a-5p	167.802	-0.140955	0.405451	0.728104	0.968354	136.566	125.867	143.848	236.53	253.474	125.212	78.9623	334.483	202.568	70.6749	104.579	253.218	55.8995	268.068	154.022	156.428	173.412	46.5633	353.995	81.6698	13	7	20	167.802	90.1774	0.537404
hsa-miR-21-3p	1340.49	-0.179551	0.421605	0.6702	0.968354	1802.67	681.278	890.245	1620.7	1313.21	1183.83	1163.53	1564.11	0	629.928	964.447	1789.84	1335.14	1653.09	1823.25	1037.76	1857.16	1614.2	2964.52	920.857	12	7	19	-	-	-
hsa-miR-210-3p	32.4988	0.264135	0.69639	0.704471	0.968354	0	35.9619	46.2726	34.0811	91.6821	36.9945	13.9345	25.4844	0	0	27.8876	17.314	47.2996	25.8662	22.3793	68.6756	36.8137	0	37.659	81.6698	10	6	16	-	-	-
hsa-miR-301a-3p	170.143	0.17536	0.466192	0.706802	0.968354	16.3879	213.773	284.677	174.11	188.757	187.818	229.92	70.0822	0	61.4564	79.0149	235.904	176.298	282.765	196.148	61.045	287.728	232.817	256.081	168.074	12	7	19	-	-	-
hsa-miR-30c-1-3p	32.9907	0.345771	0.796023	0.664018	0.968354	27.3131	37.9598	90.5334	45.9354	0	11.3829	55.7381	0	0	141.35	25.5637	8.65702	47.2996	21.7511	28.9614	0	34.8762	41.3896	31.6336	9.46897	10	6	16	-	-	-
hsa-miR-320a	1676.18	-0.129301	0.325854	0.691512	0.968354	2818.71	1056.88	932.494	1176.72	2631.81	1334.65	1093.86	1586.41	3696.86	2369.14	2528.48	1123.25	1294.29	989.971	1072.89	2376.94	652.959	1070.96	1810.65	1905.63	13	7	20	1676.18	808.498	0.482346
hsa-miR-323b-3p	46.5645	0.41864	0.97184	0.666636	0.968354	109.252	0	72.4267	96.6865	64.7168	8.5372	41.8036	140.164	0	0	104.579	25.971	15.0499	88.7682	94.7829	0	27.1259	0	41.4249	0	8	6	14	-	-	-
hsa-miR-328-3p	48.6483	0.403057	0.862359	0.640222	0.968354	81.9394	63.9323	58.3438	34.4515	0	11.3829	146.312	3.18555	185.687	49.1651	32.5356	73.5846	0	78.7744	44.7586	0	58.127	0	43.6845	7.10173	10	6	16	-	-	-
hsa-miR-342-5p	58.1331	0.278284	0.563556	0.621447	0.968354	49.1636	65.9301	37.2193	35.3776	80.8959	28.4573	167.214	86.0099	0	107.549	62.7472	38.9566	12.8999	57.0233	48.7079	0	68.7836	118.995	73.0585	23.6724	11	7	18	-	-	-
hsa-miR-374a-3p	226.207	-0.162392	0.321278	0.613238	0.968354	180.267	123.869	272.606	242.642	277.743	199.201	150.957	117.865	523.3	116.767	404.371	194.783	348.297	129.331	175.085	209.842	287.728	160.385	241.018	168.074	13	7	20	226.207	104.542	0.462153
hsa-miR-381-3p	254.728	0.194705	0.491487	0.691991	0.968354	256.743	247.737	292.725	582.527	312.798	147.978	104.509	535.173	101.284	15.3641	257.961	443.672	62.3494	345.667	381.765	309.04	111.41	175.906	355.501	54.4466	13	7	20	254.728	159.418	0.625838
hsa-miR-4433b-5p	60.1078	0.417141	0.869746	0.631503	0.968354	21.8505	99.8941	106.628	57.0488	99.7717	22.7659	92.8968	0	101.284	0	30.2116	194.783	42.9996	79.3623	190.882	0	37.7825	0	1.50636	22.4888	9	7	16	-	-	-
hsa-miR-4435	30.8887	0.3812	0.827239	0.644935	0.968354	81.9394	31.9661	6.03556	17.9667	40.448	42.686	39.4811	0	0	0	39.5075	34.6281	0	32.9207	32.9107	0	38.7513	77.6056	67.7862	33.1414	8	7	15	-	-	-
hsa-miR-628-3p	42.9666	-0.324763	0.955434	0.733923	0.968354	38.2384	29.9682	28.166	20.1893	24.2688	88.2178	30.1915	86.0099	0	0	0	0	0	2.93934	27.645	137.351	52.3143	175.906	108.458	9.46897	8	7	15	-	-	-
hsa-miR-877-5p	192.249	-0.549961	1.10673	0.619242	0.968354	5.46262	0	221.304	149.475	512.341	65.4519	81.2847	767.718	0	3.07282	11.6198	162.319	32.2497	92.2954	442.32	0	210.226	15.5211	969.343	102.975	11	6	17	-	-	-
hsa-miR-1307-3p	191.567	0.112105	0.412235	0.785664	0.968739	398.772	83.9111	190.12	244.865	172.578	130.904	206.695	124.237	0	46.0923	120.846	233.739	109.649	287.468	256.704	358.639	238.321	165.559	251.562	210.685	12	7	19	-	-	-
hsa-miR-146b-3p	80.0973	0.163543	0.506197	0.746633	0.968739	76.4767	33.964	36.2134	59.4567	175.275	119.521	113.799	124.237	0	95.2574	32.5356	99.5557	146.199	99.3498	72.4036	53.4143	64.9084	0	129.547	69.8336	11	7	18	-	-	-
hsa-miR-16-2-3p	340.715	-0.154893	0.536619	0.772852	0.968739	147.491	415.56	357.104	365.445	56.6272	429.706	455.194	200.69	0	338.01	376.483	229.411	763.243	146.967	238.274	83.9368	356.512	377.681	107.705	1368.27	12	7	19	-	-	-
hsa-miR-17-5p	167.641	0.142507	0.466245	0.759873	0.968739	234.893	89.9047	207.221	192.262	253.474	159.361	125.411	315.37	0	150.568	139.438	233.739	303.147	205.166	136.909	3.81531	165.662	93.1267	122.015	221.337	12	7	19	-	-	-
hsa-miR-20a-5p	71.1854	-0.157959	0.600767	0.792605	0.968739	5.46262	135.856	112.664	71.1257	70.1098	19.9201	51.0932	63.7111	0	89.1118	65.0711	25.971	62.3494	114.634	71.0872	0	46.5016	87.953	106.198	224.888	11	7	18	-	-	-
hsa-miR-30a-3p	172.216	0.172588	0.561883	0.758721	0.968739	300.444	219.767	111.658	151.698	107.861	71.1434	341.396	156.092	101.284	485.506	701.839	67.0919	98.8991	168.718	51.3407	125.905	26.1571	56.9108	74.5649	26.0397	13	7	20	172.216	169.898	0.986539
hsa-miR-30e-3p	1231.56	-0.0810246	0.307921	0.792447	0.968739	1906.46	1318.6	1210.13	1446.22	941.089	737.045	731.562	962.037	2464.57	596.127	815.713	662.262	1070.69	1017.01	1640.27	2418.91	1068.57	838.14	1870.9	914.939	13	7	20	1231.56	558.258	0.453292
hsa-miR-335-5p	84.5284	0.202179	0.72108	0.779183	0.968739	92.8646	41.9555	139.824	89.4628	115.951	96.755	76.6399	210.247	0	9.21846	13.9438	155.826	17.1998	141.089	117.162	0	83.3153	0	250.056	39.0595	10	7	17	-	-	-
hsa-miR-454-3p	63.0964	0.198362	0.665985	0.765819	0.968739	92.8646	155.835	60.3556	55.9374	0	11.3829	109.154	28.67	0	113.694	34.8595	12.9855	116.099	51.1446	10.5314	164.058	57.1582	46.5633	21.0891	119.546	12	6	18	-	-	-
hsa-miR-486-3p	381.99	-0.100365	0.380525	0.791969	0.968739	229.43	257.727	413.436	282.095	304.708	566.301	510.932	321.741	101.284	153.641	406.695	298.667	361.197	231.032	701.657	198.396	383.638	615.671	207.878	1093.67	13	7	20	381.99	229.289	0.60025
hsa-miR-7977	25.6803	-0.238569	0.865445	0.782809	0.968739	0	61.9344	8.04742	17.2258	32.3584	19.9201	16.2569	95.5666	67.5225	79.8933	13.9438	2.16425	4.29996	22.9269	13.1643	38.1531	0	0	14.3104	5.91811	11	6	17	-	-	-
hsa-let-7c-5p	1019.6	-0.0725176	0.46028	0.87481	0.979578	835.781	1796.1	558.29	817.946	865.587	543.535	1493.32	563.843	692.106	1868.28	1710.44	261.875	2883.12	923.542	392.296	488.36	424.327	274.206	396.173	2602.78	13	7	20	1019.6	775.084	0.760189
hsa-miR-1260b	37.2093	-0.139195	0.876349	0.873799	0.979578	16.3879	99.8941	27.16	30.9323	0	2.84573	69.6726	35.0411	0	0	0	60.5991	49.4496	49.381	75.0365	57.2296	24.2196	0	33.8931	112.444	9	6	15	-	-	-
hsa-miR-128-3p	461.416	-0.0518721	0.243315	0.831179	0.979578	245.818	573.392	503.969	316.361	552.789	591.913	378.554	544.73	337.613	715.967	332.328	294.339	417.096	503.804	412.042	408.238	521.205	367.333	497.099	713.723	13	7	20	461.416	132.217	0.286547
hsa-miR-155-5p	245.684	-0.0689716	0.3116	0.824822	0.979578	535.337	123.869	238.405	245.976	145.613	193.51	192.761	245.288	219.448	405.612	295.144	283.517	195.648	202.227	233.008	278.518	109.472	325.943	311.817	132.566	13	7	20	245.684	100.595	0.409448
hsa-miR-15a-5p	1694	0.0868808	0.395568	0.826155	0.979578	1114.38	829.121	1633.63	3381.81	741.546	2942.49	1686.08	1277.41	945.316	1597.87	1954.46	701.218	3083.07	878.864	1076.84	969.089	1442.52	1614.2	717.028	5293.15	13	7	20	1694	1162.52	0.686253
hsa-miR-185-3p	24.0182	-0.177506	0.829066	0.830467	0.979578	43.701	13.9852	12.0711	19.8189	56.6272	14.2287	0	0	0	0	39.5075	45.4493	38.6996	32.3328	23.6957	0	19.3757	20.6948	33.8931	66.2828	9	6	15	-	-	-
hsa-miR-223-5p	65.2567	0.148773	0.706022	0.833106	0.979578	38.2384	49.9471	85.5038	82.7948	29.6618	19.9201	183.471	28.67	0	0	102.255	28.1353	83.8492	43.5023	48.7079	309.04	77.5026	0	57.2417	36.6923	10	7	17	-	-	-
hsa-miR-338-3p	18.6124	-0.189826	0.992125	0.848265	0.979578	5.46262	0	39.2312	37.4151	0	14.2287	23.2242	0	0	0	16.2678	32.4638	0	43.5023	10.5314	3.81531	31.9698	46.5633	47.4504	20.1216	9	5	14	-	-	-
hsa-miR-361-5p	49.8566	-0.158927	0.97736	0.870826	0.979578	38.2384	125.867	24.1422	33.8959	67.4133	22.7659	0	25.4844	371.374	0	0	2.16425	58.0495	54.0839	38.1765	0	22.282	0	67.0331	46.1612	9	6	15	-	-	-
hsa-miR-425-5p	742.014	-0.0470023	0.295581	0.873656	0.979578	600.889	547.42	912.376	905.371	577.058	1172.44	378.554	872.842	337.613	912.628	553.105	469.643	1074.99	551.421	427.84	831.738	816.684	682.929	625.14	1589.6	13	7	20	742.014	305.459	0.411662
hsa-miR-4446-3p	212.854	-0.0990076	0.595	0.867843	0.979578	142.028	283.699	249.47	198.189	258.867	122.367	153.28	633.925	793.39	0	32.5356	112.541	98.8991	185.179	277.767	144.982	100.753	51.7371	338.178	79.3026	12	7	19	-	-	-
hsa-miR-451a	11466.5	0.0718787	0.400433	0.857543	0.979578	5648.35	4854.86	7206.46	20529.8	6514.82	31633.2	6500.45	9789.21	6279.6	7946.31	12986.3	8343.2	11923.8	6527.11	8301.4	7287.24	16287.2	14450.2	4000.14	32320	13	7	20	11466.5	8152.33	0.710971
hsa-miR-7706	43.8379	0.123215	0.71201	0.86261	0.979578	16.3879	31.9661	30.1778	35.9333	83.5925	34.1488	97.5416	28.67	0	79.8933	41.8314	80.0774	0	45.8538	69.7708	0	63.9396	0	73.0585	63.9155	9	7	16	-	-	-
hsa-miR-99a-5p	53.106	-0.147454	0.703774	0.834044	0.979578	27.3131	29.9682	36.2134	15.0031	177.971	31.3031	18.5794	63.7111	219.448	76.8205	130.142	62.7634	34.3997	39.9751	21.0629	0	1.93757	46.5633	13.5572	15.3871	12	7	19	-	-	-
hsa-miR-10b-5p	187233	0.069776	0.501999	0.889453	0.979936	407878	218347	48590.3	48547.2	365083	97344	166329	174256	480423	323946	379195	179585	116273	115753	48249.8	167454	29050.9	283726	28356.5	66280.4	13	7	20	187233	140308	0.749373
hsa-miR-148a-3p	12692.5	-0.0467644	0.340779	0.89085	0.979936	14284.8	11198.1	16262.8	7876.43	16551.3	12444.4	8374.65	10283	7697.57	3029.8	6623.31	13608.8	5514.7	10701	14328	15028.5	24134.3	29443.6	16874.3	9590.88	13	7	20	12692.5	6233.79	0.491139
hsa-miR-93-5p	1823.19	-0.0407329	0.271935	0.880931	0.979936	1114.38	1620.28	1904.22	2289.36	887.159	2686.37	2015.86	1525.88	2093.2	2356.85	1828.96	963.093	3108.87	1189.85	1345.39	1533.75	1657.59	1728.02	1352.71	3262.06	13	7	20	1823.19	661.182	0.362651
hsa-miR-3615	222.19	0.0465529	0.361212	0.897453	0.981425	71.0141	209.778	396.335	270.426	266.957	261.808	116.121	308.999	0	172.078	169.65	170.976	247.248	249.256	148.757	312.855	217.976	367.333	228.214	258.029	12	7	19	-	-	-
hsa-miR-194-5p	41.3247	-0.0810045	0.717698	0.910136	0.983789	0	39.9577	7.04149	25.746	18.8757	93.9092	97.5416	19.1133	0	89.1118	34.8595	38.9566	12.8999	52.3203	43.4422	0	22.282	36.2159	30.8804	163.34	11	6	17	-	-	-
hsa-miR-340-5p	1581.53	0.0277968	0.24334	0.909055	0.983789	1988.4	944.999	2313.63	1833.52	1469.61	1545.23	1131.02	1478.1	1080.36	1327.46	1085.29	1679.46	1311.49	1614.29	1053.14	1529.94	2490.74	1526.24	2891.46	1336.31	13	7	20	1581.53	509.431	0.322112
hsa-miR-203a-3p	1971.44	0.0569688	0.608866	0.925454	0.994598	2277.91	2886.94	281.66	989.277	4918.47	1277.73	1525.83	1248.74	1198.53	8026.21	4977.94	608.155	2736.93	927.069	335.69	2285.37	63.9396	1810.8	137.832	913.755	13	7	20	1971.44	1991.96	1.01041
hsa-let-7a-5p	52386.3	-0.00675801	0.325221	0.983421	0.999546	88128.5	91095.5	46430.6	37456.2	19957	32393	50131.8	37484.4	65007.3	72260.5	52428.7	25425.7	79314.9	35142.2	50910.3	45913.4	40504.8	20870.7	47129.5	109741	13	7	20	52386.3	24615	0.469876
hsa-let-7i-5p	16463.6	-0.00121536	0.344536	0.997185	0.999546	23587.6	15553.5	20956.5	22583.3	5290.59	12398.9	14800.8	13506.7	27144.1	13886.1	14694.5	5672.51	35358.6	10621	15781.4	14807.2	8090.3	7455.31	16161.7	30920.9	13	7	20	16463.6	8134.1	0.494066
hsa-miR-181a-2-3p	305.744	0.00207509	0.360467	0.995407	0.999546	595.426	149.841	285.683	299.321	88.9855	409.786	322.816	133.793	286.971	599.2	241.693	396.059	275.197	309.219	188.249	148.797	363.293	294.901	552.834	172.809	13	7	20	305.744	148.075	0.484311
hsa-miR-181a-3p	130.101	0.00289821	0.435866	0.994695	0.999546	65.5515	229.757	164.972	93.1673	196.847	113.829	46.4484	146.535	151.926	92.1846	120.846	220.754	111.799	106.404	90.8336	171.689	240.258	0	134.066	104.159	12	7	19	-	-	-
hsa-miR-22-3p	21082.4	0.00567443	0.22943	0.980268	0.999546	17589.6	18520.4	23340.5	24714.9	21688.2	27452.8	14675.4	19142	9149.31	13379.1	20060.5	20400.3	20007.7	24320.7	25713.8	13330.7	26631.8	23292	26025.4	32212.2	13	7	20	21082.4	5634.65	0.267269
hsa-miR-30a-5p	3238.15	-0.0275317	0.462852	0.952568	0.999546	5063.85	3943.82	1224.21	1177.46	4141.87	2088.77	4753.99	2618.53	1789.35	8563.95	9848.98	3248.55	2784.22	4225.01	1016.28	1411.66	804.09	3947.54	778.035	1332.76	13	7	20	3238.15	2478.14	0.765297
hsa-miR-30e-5p	2465.83	0.0106783	0.238582	0.964301	0.999546	1616.94	2437.42	3006.72	2511.81	2073.63	3434.8	2280.62	1799.84	1097.24	1219.91	2407.63	2893.61	2474.63	3427.86	2294.54	2727.95	3602.9	3099.05	2187.24	2722.33	13	7	20	2465.83	690.513	0.280032
hsa-miR-484	163.901	0.0047208	0.457801	0.991772	0.999546	81.9394	213.773	148.877	186.705	142.916	159.361	227.597	159.278	0	58.3836	76.691	225.082	242.948	183.415	176.402	45.7837	304.198	77.6056	97.1603	469.898	12	7	19	-	-	-
hsa-miR-548av-5p@	35.095	0.000385641	0.67769	0.999546	0.999546	38.2384	69.9259	26.1541	42.0457	16.1792	28.4573	30.1915	0	0	0	25.5637	6.49276	103.199	73.4836	36.86	30.5225	34.8762	25.8685	45.1908	68.65	10	7	17	-	-	-
hsa-miR-589-5p	135.806	0.0018713	0.484629	0.996919	0.999546	109.252	203.784	120.711	142.251	105.165	196.356	67.3502	121.051	270.09	0	18.5918	162.319	116.099	131.095	189.566	141.166	144.349	82.7793	173.985	220.154	12	7	19	-	-	-
hsa-miR-6852-5p	144.136	0.0250933	0.617089	0.967564	0.999546	289.519	61.9344	201.185	128.73	91.6821	173.59	78.9623	165.649	151.926	0	44.1554	203.44	189.198	219.275	176.402	0	155.974	56.9108	417.262	76.9354	11	7	18	-	-	-
hsa-miR-744-5p	1860.3	0.0186058	0.349963	0.9576	0.999546	1403.89	1112.82	3262.22	2914.49	1717.69	1192.36	1532.8	3723.91	1131	860.39	1631.43	2588.45	1074.99	2135.14	3222.62	866.075	1521.96	745.014	3375.76	1193.09	13	7	20	1860.3	963.588	0.517973
hsa-miR-7641	168.735	0.0547181	0.824669	0.947098	0.999546	131.103	69.9259	76.4505	66.4951	307.405	136.595	429.648	60.5255	0	0	0	21.6425	101.049	603.741	362.018	57.2296	416.576	25.8685	27.8677	480.55	10	7	17	-	-	-
