# Supplementary material for: Identification of Exosomal MicroRNA Signature by Liquid Biopsy in Hereditary Hemorrhagic Telangiectasia Patients
Source: Int J Mol Sci. 2021 Aug 31;22(17):9450. doi: 10.3390/ijms22179450 (PMC8431573; doi:10.3390/ijms22179450)
Supplement: Supplementary file 1 [file ijms-22-09450-s001.zip › Supplementary Table S2.xlsx]

## Sheet: Hoja1
Panther Pathways	Genes in reference	Genes in list	Fold Enrichment	FDR	Percentage
Gonadotropin-releasing hormone receptor pathway (64/230)	230	64	6.41	2.13e-26	0.278261
CCKR signaling map (54/174)	174	54	7.15	3.27e-24	0.310345
Apoptosis signaling pathway (45/118)	118	45	8.79	3.39e-23	0.381356
p53 pathway feedback loops 2 (30/51)	51	30	13.56	1.42e-19	0.588235
Angiogenesis (47/173)	173	47	6.26	2.69e-19	0.271676
p53 pathway (33/87)	87	33	8.74	4.09e-17	0.37931
EGF receptor signaling pathway (39/134)	134	39	6.71	5.68e-17	0.291045
Interleukin signaling pathway (32/89)	89	32	8.29	3.72e-16	0.359551
Ras Pathway (29/74)	74	29	9.03	1.69e-15	0.391892
Inflammation mediated by chemokine and cytokine signaling pathway (50/260)	260	50	4.43	2.27e-15	0.192308
PDGF signaling pathway (36/148)	148	36	5.61	8.73e-14	0.243243
TGF-β signaling pathway (28/97)	97	28	6.65	2.46e-12	0.28866
Integrin signalling pathway (37/193)	193	37	4.42	1.76e-11	0.19171
Toll receptor signaling pathway (20/56)	56	20	8.23	2.55e-10	0.357143
Insulin/IGF pathway-protein kinase B signaling cascade (17/41)	41	17	9.56	1.17e-09	0.414634
FGF signaling pathway (26/120)	120	26	4.99	3.15e-09	0.216667
Alzheimer disease-presenilin pathway (26/126)	126	26	4.76	7.37e-09	0.206349
p38 MAPK pathway (16/42)	42	16	8.78	9.39e-09	0.380952
PI3 kinase pathway (17/53)	53	17	7.39	2.32e-08	0.320755
